# Supplementary material for: Multi-Omic Analysis of the Microbiome and Metabolome in Healthy Subjects Reveals Microbiome-Dependent Relationships Between Diet and Metabolites
Source: Front Genet. 2019 May 17;10:454. doi: 10.3389/fgene.2019.00454 (PMC6534069; doi:10.3389/fgene.2019.00454)
Supplement: Supplementary file 1 [file Table_1.XLSX]

## Sheet: Contents
Tab Name	Description
Table S1	Long term diet variables and their representatives used for analyses
Table S2	Short term diet variables and their representatives used for analyses
Table S3	Plasma metabolites assigned to modules prior to analysis
Table S4	Stool metabolites assigned to modules prior to analysis
Figure S1	Principle components clustering plot of gut enterotyep
Figure S2	Difference in Ruminococcaceae abundance by gut enterotype
Table S5	Metabolites in plasma with significant difference by gut microbiome enterotype.
Table S6	Metabolites in stool with significant difference by gut microbiome enterotype.

## Sheet: Table S1
original_ID	representative_ID
PROTEIN_G_USDA	% Energy from PROTEIN_G_USDA
ARGININE_G_NDSR	% Energy from PROTEIN_G_USDA
% Energy from PROTEIN_G_USDA	% Energy from PROTEIN_G_USDA
% Energy from TOTAL_FAT_G_USDA	% Energy from TOTAL_MONOUNSATURATED_FATTY_ACIDS_G_USDA
% Energy from TOTAL_MONOUNSATURATED_FATTY_ACIDS_G_USDA	% Energy from TOTAL_MONOUNSATURATED_FATTY_ACIDS_G_USDA
TOTAL_POLYUNSATURATED_FATTY_ACIDS_G_USDA	% Energy from TOTAL_POLYUNSATURATED_FATTY_ACIDS_G_USDA
PFA_18_2_OCTADECADIENOIC_ACID_G_USDA	% Energy from TOTAL_POLYUNSATURATED_FATTY_ACIDS_G_USDA
% Energy from TOTAL_POLYUNSATURATED_FATTY_ACIDS_G_USDA	% Energy from TOTAL_POLYUNSATURATED_FATTY_ACIDS_G_USDA
TOTAL_SATURATED_FATTY_ACIDS_G_USDA	% Energy from TOTAL_SATURATED_FATTY_ACIDS_G_USDA
% Energy from TOTAL_SATURATED_FATTY_ACIDS_G_USDA	% Energy from TOTAL_SATURATED_FATTY_ACIDS_G_USDA
ALPHA_CAROTENE_MCG_USDA	ALPHA_CAROTENE_MCG_USDA
MPED_VEGETABLE_DPYEL_USDA	ALPHA_CAROTENE_MCG_USDA
ANIMAL_PROTEIN_G_NDSR	ANIMAL_PROTEIN_G_NDSR
ASPARTAME_MG_NDSR	ASPARTAME_MG_NDSR
BETA_CAROTENE_MCG_USDA	BETA_CAROTENE_EQUIVALENTS_MCG_NDSR
VITAMIN_A_RAE_MCG_USDA	BETA_CAROTENE_EQUIVALENTS_MCG_NDSR
TOTAL_VITAMIN_A_ACTIVITY_IU_NDSR	BETA_CAROTENE_EQUIVALENTS_MCG_NDSR
BETA_CAROTENE_EQUIVALENTS_MCG_NDSR	BETA_CAROTENE_EQUIVALENTS_MCG_NDSR
TOTAL_VITAMIN_A_ACTIVITY_MCG_NDSR	BETA_CAROTENE_EQUIVALENTS_MCG_NDSR
BETA_CRYPTOXANTHIN_MCG_USDA	BETA_CRYPTOXANTHIN_MCG_USDA
BETA_TOCOPHEROL_MG_NDSR	BETA_TOCOPHEROL_MG_NDSR
BETAINE_MG_NDSR	BETAINE_MG_NDSR
CAFFEINE_MG_USDA	CAFFEINE_MG_USDA
CALCIUM_MG_USDA	CALCIUM_MG_USDA
CARBOHYDRATE_G_USDA	CARBOHYDRATE_G_USDA
% Energy from CARBOHYDRATE_G_USDA	CARBOHYDRATE_G_USDA
CHOLESTEROL_MG_USDA	CHOLESTEROL_MG_USDA
CHOLINE_MG_NDSR	CHOLINE_MG_NDSR
COPPER_MG_USDA	COPPER_MG_USDA
COUMESTROL_MG_NDSR	COUMESTROL_MG_NDSR
CYSTINE_G_NDSR	CYSTINE_G_NDSR
DELTA_TOCOPHEROL_MG_NDSR	DELTA_TOCOPHEROL_MG_NDSR
ENERGY_KCAL_USDA	ENERGY_KCAL_USDA
FOLIC_ACID_MCG_USDA	FOLIC_ACID_MCG_USDA
FOOD_FOLATE_MCG_USDA	FOOD_FOLATE_MCG_USDA
FRUCTOSE_G_NDSR	FRUCTOSE_G_NDSR
GLUCOSE_G_NDSR	FRUCTOSE_G_NDSR
GALACTOSE_G_NDSR	GALACTOSE_G_NDSR
GAMMA_TOCOPHEROL_MG_NDSR	GAMMA_TOCOPHEROL_MG_NDSR
DAIDZEIN_MG_NDSR	GLYCITEIN_MG_NDSR
GENISTEIN_MG_NDSR	GLYCITEIN_MG_NDSR
GLYCITEIN_MG_NDSR	GLYCITEIN_MG_NDSR
INOSITOL_G_NDSR	INOSITOL_G_NDSR
TOTAL_FOLATE_MCG_USDA	IRON_MG_USDA
IRON_MG_USDA	IRON_MG_USDA
FOLATE_DFE_MCG_USDA	IRON_MG_USDA
LACTOSE_G_NDSR	LACTOSE_G_NDSR
VITAMIN_K_MCG_USDA	LUTEIN_ZEAXANTHIN_MCG_USDA
LUTEIN_ZEAXANTHIN_MCG_USDA	LUTEIN_ZEAXANTHIN_MCG_USDA
MPED_VEGETABLE_DRKGR_USDA	LUTEIN_ZEAXANTHIN_MCG_USDA
OXALIC_ACID_MG_NDSR	LUTEIN_ZEAXANTHIN_MCG_USDA
LYCOPENE_MCG_USDA	LYCOPENE_MCG_USDA
TOTAL_PROTEIN_G_NDSR	LYSINE_G_NDSR
TRYPTOPHAN_G_NDSR	LYSINE_G_NDSR
THREONINE_G_NDSR	LYSINE_G_NDSR
ISOLEUCINE_G_NDSR	LYSINE_G_NDSR
LEUCINE_G_NDSR	LYSINE_G_NDSR
LYSINE_G_NDSR	LYSINE_G_NDSR
METHIONINE_G_NDSR	LYSINE_G_NDSR
PHENYLALANINE_G_NDSR	LYSINE_G_NDSR
TYROSINE_G_NDSR	LYSINE_G_NDSR
VALINE_G_NDSR	LYSINE_G_NDSR
HISTIDINE_G_NDSR	LYSINE_G_NDSR
ALANINE_G_NDSR	LYSINE_G_NDSR
ASPARTIC_ACID_G_NDSR	LYSINE_G_NDSR
GLYCINE_G_NDSR	LYSINE_G_NDSR
SERINE_G_NDSR	LYSINE_G_NDSR
NITROGEN_G_NDSR	LYSINE_G_NDSR
MAGNESIUM_MG_USDA	MAGNESIUM_MG_USDA
MALTOSE_G_NDSR	MALTOSE_G_NDSR
MANGANESE_MG_NDSR	MANGANESE_MG_NDSR
MANNITOL_G_NDSR	MANNITOL_G_NDSR
TOTAL_FAT_G_USDA	MFA_18_1_OCTADECENOIC_ACID_G_USDA
TOTAL_MONOUNSATURATED_FATTY_ACIDS_G_USDA	MFA_18_1_OCTADECENOIC_ACID_G_USDA
MFA_18_1_OCTADECENOIC_ACID_G_USDA	MFA_18_1_OCTADECENOIC_ACID_G_USDA
MPED_ADD_SUG_USDA	MPED_ADD_SUG_USDA
MPED_DAIRY_CHEESE_USDA	MPED_DAIRY_CHEESE_USDA
MPED_DAIRY_MILK_USDA	MPED_DAIRY_MILK_USDA
MPED_DAIRY_TOTAL_USDA	MPED_DAIRY_TOTAL_USDA
MPED_DISCFAT_OIL_USDA	MPED_DISCFAT_OIL_USDA
MPED_DISCFAT_SOL_USDA	MPED_DISCFAT_SOL_USDA
MPED_FRUIT_CITMLB_USDA	MPED_FRUIT_CITMLB_USDA
MPED_FRUIT_OTHER_USDA	MPED_FRUIT_OTHER_USDA
MPED_FRUIT_TOTAL_USDA	MPED_FRUIT_TOTAL_USDA
MPED_GRAIN_TOTAL_USDA	MPED_GRAIN_TOTAL_USDA
MPED_GRAIN_NWHL_USDA	MPED_GRAIN_TOTAL_USDA
MPED_GRAIN_WHL_USDA	MPED_GRAIN_WHL_USDA
MPED_M_EGG_USDA	MPED_M_EGG_USDA
MPED_M_FISH_LO_USDA	MPED_M_FISH_LO_USDA
MPED_M_FRANK_USDA	MPED_M_FRANK_USDA
MPED_M_MEAT_USDA	MPED_M_MEAT_USDA
MPED_M_MPF_USDA	MPED_M_MPF_USDA
METHYLHISTIDINE_MG_NDSR	MPED_M_MPF_USDA
MPED_M_NUTSD_USDA	MPED_M_NUTSD_USDA
MPED_M_POULT_USDA	MPED_M_POULT_USDA
MPED_VEGETABLE_OTHER_USDA	MPED_VEGETABLE_OTHER_USDA
MPED_VEGETABLE_POTATO_USDA	MPED_VEGETABLE_POTATO_USDA
MPED_VEGETABLE_STARCY_USDA	MPED_VEGETABLE_STARCY_USDA
MPED_VEGETABLE_TOMATO_USDA	MPED_VEGETABLE_TOMATO_USDA
MPED_VEGETABLE_TOTAL_USDA	MPED_VEGETABLE_TOTAL_USDA
NATURAL_ALPHA_TOCOPHEROL_MG_NDSR	NATURAL_ALPHA_TOCOPHEROL_MG_NDSR
NIACIN_MG_USDA	NIACIN_MG_USDA
NIACIN_EQUIVALENTS_MG_NDSR	NIACIN_MG_USDA
OMEGA_3_FATTY_ACIDS_G_NDSR	OMEGA_3_FATTY_ACIDS_G_NDSR
PANTOTHENIC_ACID_MG_NDSR	PANTOTHENIC_ACID_MG_NDSR
PHOSPHORUS_MG_USDA	PHOSPHORUS_MG_USDA
PHYTIC_ACID_MG_NDSR	PHYTIC_ACID_MG_NDSR
POTASSIUM_MG_USDA	POTASSIUM_MG_USDA
GLUTAMIC_ACID_G_NDSR	PROLINE_G_NDSR
PROLINE_G_NDSR	PROLINE_G_NDSR
RETINOL_MCG_USDA	RETINOL_MCG_USDA
RIBOFLAVIN_VITAMIN_B2_MG_USDA	RIBOFLAVIN_VITAMIN_B2_MG_USDA
SELENIUM_MCG_USDA	SELENIUM_MCG_USDA
SODIUM_MG_USDA	SODIUM_MG_USDA
SOLUBLE_DIETARY_FIBER_G_NDSR	SOLUBLE_DIETARY_FIBER_G_NDSR
SORBITOL_G_NDSR	SORBITOL_G_NDSR
STARCH_G_NDSR	STARCH_G_NDSR
SUCROSE_G_NDSR	SUCROSE_G_NDSR
SYNTHETIC_ALPHA_TOCOPHEROL_MG_NDSR	SYNTHETIC_ALPHA_TOCOPHEROL_MG_NDSR
THIAMIN_VITAMIN_B1_MG_USDA	THIAMIN_VITAMIN_B1_MG_USDA
TOTAL_ALPHA_TOCOPHEROL_EQUIVALENTS_MG_NDSR	TOTAL_ALPHA_TOCOPHEROL_EQUIVALENTS_MG_NDSR
VITAMIN_E_IU_NDSR	TOTAL_ALPHA_TOCOPHEROL_EQUIVALENTS_MG_NDSR
DIETARY_FIBER_G_USDA	TOTAL_DIETARY_FIBER_G_NDSR
TOTAL_DIETARY_FIBER_G_NDSR	TOTAL_DIETARY_FIBER_G_NDSR
INSOLUBLE_DIETARY_FIBER_G_NDSR	TOTAL_DIETARY_FIBER_G_NDSR
TOTAL_SUGARS_G_USDA	TOTAL_SUGARS_G_USDA
TOTAL_TRANS_FATTY_ACIDS_TRANS_G_NDSR	TOTAL_TRANS_FATTY_ACIDS_TRANS_G_NDSR
VEGETABLE_PROTEIN_G_NDSR	VEGETABLE_PROTEIN_G_NDSR
VITAMIN_B12_MCG_USDA	VITAMIN_B12_MCG_USDA
VITAMIN_B6_MG_USDA	VITAMIN_B6_MG_USDA
VITAMIN_C_MG_USDA	VITAMIN_C_MG_USDA
VITAMIN_D_CALCIFEROL_MCG_NDSR	VITAMIN_D_CALCIFEROL_MCG_NDSR
VITAMIN_E_AS_ALPHA_TOCOPHEROL_MG_USDA	VITAMIN_E_AS_ALPHA_TOCOPHEROL_MG_USDA
WATER_G_NDSR	WATER_G_NDSR
ZINC_MG_USDA	ZINC_MG_USDA

## Sheet: Table S2
original_ID	representative_ID
Total Polyunsaturated Fatty Acids (PUFA) (g)	% Calories from PUFA
% Calories from PUFA	% Calories from PUFA
3-Methylhistidine (mg)	3-Methylhistidine (mg)
Added Sugars (by Available Carbohydrate) (g)	Added Sugars (by Total Sugars) (g)
Added Sugars (by Total Sugars) (g)	Added Sugars (by Total Sugars) (g)
Alpha-Carotene (provitamin A carotenoid) (mcg)	Alpha-Carotene (provitamin A carotenoid) (mcg)
Animal Protein (g)	Animal Protein (g)
Methionine (g)	Animal Protein (g)
% Calories from Protein	Animal Protein (g)
Lysine (g)	Arginine (g)
Arginine (g)	Arginine (g)
Alanine (g)	Arginine (g)
Aspartic Acid (g)	Arginine (g)
Glycine (g)	Arginine (g)
Total Vitamin A Activity (International Units) (IU)	Beta-Carotene (provitamin A carotenoid) (mcg)
Beta-Carotene Equivalents (derived from provitamin A carotenoids) (mcg)	Beta-Carotene (provitamin A carotenoid) (mcg)
Beta-Carotene (provitamin A carotenoid) (mcg)	Beta-Carotene (provitamin A carotenoid) (mcg)
Beta-Cryptoxanthin (provitamin A carotenoid) (mcg)	Beta-Cryptoxanthin (provitamin A carotenoid) (mcg)
Betaine (mg)	Betaine (mg)
Beta-Tocopherol (mg)	Beta-Tocopherol (mg)
Caffeine (mg)	Caffeine (mg)
Calcium (mg)	Calcium (mg)
Cholesterol (mg)	Cholesterol (mg)
Cholesterol to Saturated Fatty Acid Index	Cholesterol to Saturated Fatty Acid Index
Choline (mg)	Choline (mg)
Total Conjugated Linoleic Acid (CLA 18:2) (g)	CLA cis-9, trans-11 (g)
CLA cis-9, trans-11 (g)	CLA cis-9, trans-11 (g)
CLA trans-10, cis-12 (g)	CLA cis-9, trans-11 (g)
Copper (mg)	Copper (mg)
Cystine (g)	Cystine (g)
Delta-Tocopherol (mg)	Delta-Tocopherol (mg)
Total Folate (mcg)	Dietary Folate Equivalents (mcg)
Dietary Folate Equivalents (mcg)	Dietary Folate Equivalents (mcg)
Energy (kcal)	Energy (kcal)
Energy (kj)	Energy (kj)
Fructose (g)	Fructose (g)
Galactose (g)	Galactose (g)
Gamma-Tocopherol (mg)	Gamma-Tocopherol (mg)
Daidzein (mg)	Genistein (mg)
Genistein (mg)	Genistein (mg)
Glucose (g)	Glucose (g)
Glutamic Acid (g)	Glutamic Acid (g)
Inositol (g)	Inositol (g)
Total Dietary Fiber (g)	Insoluble Dietary Fiber (g)
Insoluble Dietary Fiber (g)	Insoluble Dietary Fiber (g)
Iron (mg)	Iron (mg)
Lactose (g)	Lactose (g)
Lutein + Zeaxanthin (mcg)	Lutein + Zeaxanthin (mcg)
Lycopene (mcg)	Lycopene (mcg)
Magnesium (mg)	Magnesium (mg)
Maltose (g)	Maltose (g)
Manganese (mg)	Manganese (mg)
Mannitol (g)	Mannitol (g)
Total Monounsaturated Fatty Acids (MUFA) (g)	MUFA 18:1 (oleic acid) (g)
MUFA 18:1 (oleic acid) (g)	MUFA 18:1 (oleic acid) (g)
% Calories from MUFA	MUFA 18:1 (oleic acid) (g)
Natural Alpha-Tocopherol (RRR-alpha-tocopherol or d-alpha-tocopherol) (mg)	Natural Alpha-Tocopherol (RRR-alpha-tocopherol or d-alpha-tocopherol) (mg)
Natural Folate (food folate) (mcg)	Natural Folate (food folate) (mcg)
Niacin (vitamin B3) (mg)	Niacin (vitamin B3) (mg)
Niacin Equivalents (mg)	Niacin (vitamin B3) (mg)
Omega-3 Fatty Acids (g)	Omega-3 Fatty Acids (g)
Oxalic Acid (mg)	Oxalic Acid (mg)
Pantothenic Acid (mg)	Pantothenic Acid (mg)
Pectins (g)	Pectins (g)
Phosphorus (mg)	Phosphorus (mg)
Phytic Acid (mg)	Phytic Acid (mg)
Polyunsaturated to Saturated Fat Ratio	Polyunsaturated to Saturated Fat Ratio
Potassium (mg)	Potassium (mg)
Proline (g)	Proline (g)
PUFA 20:4 (arachidonic acid) (g)	PUFA 20:4 (arachidonic acid) (g)
PUFA 20:5 (eicosapentaenoic acid [EPA]) (g)	PUFA 20:5 (eicosapentaenoic acid [EPA]) (g)
PUFA 22:6 (docosahexaenoic acid [DHA]) (g)	PUFA 22:6 (docosahexaenoic acid [DHA]) (g)
Retinol (mcg)	Retinol (mcg)
Riboflavin (vitamin B2) (mg)	Riboflavin (vitamin B2) (mg)
Selenium (mcg)	Selenium (mcg)
Sodium (mg)	Sodium (mg)
Soluble Dietary Fiber (g)	Soluble Dietary Fiber (g)
Sorbitol (g)	Sorbitol (g)
Starch (g)	Starch (g)
Sucrose (g)	Sucrose (g)
Synthetic Folate (folic acid) (mcg)	Synthetic Folate (folic acid) (mcg)
Tagatose (mg)	Tagatose (mg)
Thiamin (vitamin B1) (mg)	Thiamin (vitamin B1) (mg)
Total Alpha-Tocopherol Equivalents (mg)	Total Alpha-Tocopherol Equivalents (mg)
Vitamin E (Total Alpha-Tocopherol) (mg)	Total Alpha-Tocopherol Equivalents (mg)
Vitamin E (International Units) (IU)	Total Alpha-Tocopherol Equivalents (mg)
Total Carbohydrate (g)	Total Carbohydrate (g)
% Calories from Carbohydrate	Total Carbohydrate (g)
Total Fat (g)	Total Fat (g)
% Calories from Fat	Total Fat (g)
Total Saturated Fatty Acids (SFA) (g)	Total Saturated Fatty Acids (SFA) (g)
% Calories from SFA	Total Saturated Fatty Acids (SFA) (g)
Total Sugars (g)	Total Sugars (g)
Total Trans-Fatty Acids (TRANS) (g)	Total Trans-Fatty Acids (TRANS) (g)
Total Vitamin A Activity (Retinol Equivalents) (mcg)	Total Vitamin A Activity (Retinol Activity Equivalents) (mcg)
Total Vitamin A Activity (Retinol Activity Equivalents) (mcg)	Total Vitamin A Activity (Retinol Activity Equivalents) (mcg)
Total Protein (g)	Tryptophan (g)
Tryptophan (g)	Tryptophan (g)
Threonine (g)	Tryptophan (g)
Isoleucine (g)	Tryptophan (g)
Leucine (g)	Tryptophan (g)
Phenylalanine (g)	Tryptophan (g)
Tyrosine (g)	Tryptophan (g)
Valine (g)	Tryptophan (g)
Histidine (g)	Tryptophan (g)
Serine (g)	Tryptophan (g)
Nitrogen (g)	Tryptophan (g)
Vegetable Protein (g)	Vegetable Protein (g)
Vitamin B-12 (cobalamin) (mcg)	Vitamin B-12 (cobalamin) (mcg)
Vitamin B-6 (pyridoxine, pyridoxyl, & pyridoxamine) (mg)	Vitamin B-6 (pyridoxine, pyridoxyl, & pyridoxamine) (mg)
Vitamin C (ascorbic acid) (mg)	Vitamin C (ascorbic acid) (mg)
Vitamin D (calciferol) (mcg)	Vitamin D (calciferol) (mcg)
Vitamin D3 (cholecalciferol) (mcg)	Vitamin D (calciferol) (mcg)
Vitamin K (phylloquinone) (mcg)	Vitamin K (phylloquinone) (mcg)
Water (g)	Water (g)
Xylitol (g)	Xylitol (g)
Zinc (mg)	Zinc (mg)

## Sheet: Table S3
Module Color	Metabolite
black	Plasma_alanine
grey	Plasma_asparagine
turquoise	Plasma_aspartate
grey	Plasma_N.acetylalanine
midnightblue	Plasma_N.acetylaspartate..NAA.
turquoise	Plasma_creatine
turquoise	Plasma_creatinine
grey	Plasma_guanidinoacetate
purple	Plasma_beta.citrylglutamate
grey	Plasma_carboxyethyl.GABA
grey	Plasma_gamma.carboxyglutamate
turquoise	Plasma_glutamate
grey	Plasma_glutamate..gamma.methyl.ester
turquoise	Plasma_glutamine
grey	Plasma_N.acetyl.aspartyl.glutamate..NAAG.
grey	Plasma_N.acetylglutamate
lightcyan	Plasma_N.acetylglutamine
turquoise	Plasma_pyroglutamine.
turquoise	Plasma_S.1.pyrroline.5.carboxylate
turquoise	Plasma_5.oxoproline
turquoise	Plasma_cys.gly..oxidized
grey	Plasma_cysteine.glutathione.disulfide
greenyellow	Plasma_betaine
grey	Plasma_dimethylglycine
grey	Plasma_glycine
black	Plasma_N.acetylglycine
turquoise	Plasma_N.acetylserine
turquoise	Plasma_N.acetylthreonine
black	Plasma_O.acetylhomoserine
grey	Plasma_sarcosine
grey	Plasma_serine
turquoise	Plasma_threonine
turquoise	Plasma_4.guanidinobutanoate
turquoise	Plasma_1.methylhistidine
grey	Plasma_1.methylimidazoleacetate
turquoise	Plasma_3.methylhistidine
turquoise	Plasma_histidine
turquoise	Plasma_hydantoin.5.propionic.acid
grey	Plasma_imidazole.lactate
grey	Plasma_imidazole.propionate
lightcyan	Plasma_N.acetyl.1.methylhistidine.
grey	Plasma_N.acetylhistidine
grey	Plasma_trans.urocanate
turquoise	Plasma_2.hydroxy.3.methylvalerate
turquoise	Plasma_2.methylbutyrylcarnitine..C5.
grey	Plasma_2.methylbutyrylglycine
turquoise	Plasma_3.hydroxy.2.ethylpropionate
turquoise	Plasma_3.hydroxyisobutyrate
turquoise	Plasma_3.methyl.2.oxobutyrate
turquoise	Plasma_3.methyl.2.oxovalerate
grey	Plasma_3.methylglutaconate
grey	Plasma_3.methylglutarylcarnitine..2.
turquoise	Plasma_4.methyl.2.oxopentanoate
turquoise	Plasma_alpha.hydroxyisocaproate
turquoise	Plasma_alpha.hydroxyisovalerate
turquoise	Plasma_beta.hydroxyisovalerate
grey	Plasma_ethylmalonate
blue	Plasma_isobutyrylcarnitine..C4.
turquoise	Plasma_isoleucine
turquoise	Plasma_isovalerate
turquoise	Plasma_isovalerylcarnitine..C5.
blue	Plasma_isovalerylglycine
turquoise	Plasma_leucine
grey	Plasma_methylsuccinate
lightcyan	Plasma_N.acetylisoleucine
lightcyan	Plasma_N.acetylleucine
turquoise	Plasma_N.acetylvaline
turquoise	Plasma_tiglylcarnitine..C5.1.DC.
turquoise	Plasma_valine
brown	Plasma_5..galactosylhydroxy..L.lysine
brown	Plasma_5.hydroxylysine
grey	Plasma_6.oxopiperidine.2.carboxylate
grey	Plasma_glutarate..pentanedioate.
turquoise	Plasma_glutarylcarnitine..C5.DC.
turquoise	Plasma_lysine
turquoise	Plasma_N6.N6.N6.trimethyllysine
yellow	Plasma_N6.acetyllysine
turquoise	Plasma_N.acetyl.cadaverine
grey	Plasma_pipecolate
turquoise	Plasma_2.aminobutyrate
turquoise	Plasma_2.hydroxybutyrate.2.hydroxyisobutyrate
turquoise	Plasma_alpha.ketobutyrate
blue	Plasma_cystathionine
turquoise	Plasma_cysteine
grey	Plasma_cysteine.s.sulfate
brown	Plasma_cystine
purple	Plasma_hypotaurine
turquoise	Plasma_methionine
grey	Plasma_methionine.sulfone
midnightblue	Plasma_methionine.sulfoxide
grey	Plasma_N.acetylmethionine
grey	Plasma_N.acetyltaurine
grey	Plasma_N.formylmethionine
purple	Plasma_S.adenosylhomocysteine..SAH.
grey	Plasma_S.methylcysteine
grey	Plasma_S.methylcysteine.sulfoxide
grey	Plasma_S.methylmethionine
purple	Plasma_taurine
yellow	Plasma_2.hydroxyphenylacetate
grey	Plasma_3..3.hydroxyphenyl.propionate
turquoise	Plasma_3..4.hydroxyphenyl.lactate
grey	Plasma_3.methoxytyrosine
grey	Plasma_3.phenylpropionate..hydrocinnamate.
turquoise	Plasma_4.hydroxyphenylpyruvate
grey	Plasma_5.bromotryptophan
grey	Plasma_dopamine.3.O.sulfate
cyan	Plasma_gentisate
lightcyan	Plasma_N.acetylphenylalanine
lightcyan	Plasma_N.acetyltyrosine
grey	Plasma_N.formylphenylalanine
grey	Plasma_p.cresol.sulfate
grey	Plasma_p.cresol.glucuronide.
grey	Plasma_phenol.sulfate
turquoise	Plasma_phenylalanine
turquoise	Plasma_phenyllactate..PLA.
turquoise	Plasma_phenylpyruvate
grey	Plasma_thyroxine
turquoise	Plasma_tyramine.O.sulfate
turquoise	Plasma_tyrosine
grey	Plasma_vanillactate
turquoise	Plasma_vanillylmandelate..VMA.
midnightblue	Plasma_4.acetamidobutanoate
turquoise	Plasma_5.methylthioadenosine..MTA.
grey	Plasma_acisoga
turquoise	Plasma_N.4..acetylspermidine
grey	Plasma_N.acetylputrescine
purple	Plasma_spermidine
grey	Plasma_3.indoxyl.sulfate
turquoise	Plasma_C.glycosyltryptophan
grey	Plasma_indole.3.carboxylic.acid
grey	Plasma_indoleacetate
blue	Plasma_indoleacetylglutamine
turquoise	Plasma_indolelactate
grey	Plasma_indolepropionate
turquoise	Plasma_kynurenate
turquoise	Plasma_kynurenine
lightcyan	Plasma_N.acetylkynurenine..2.
lightcyan	Plasma_N.acetyltryptophan
turquoise	Plasma_picolinate
purple	Plasma_serotonin
turquoise	Plasma_tryptophan
yellow	Plasma_tryptophan.betaine
turquoise	Plasma_xanthurenate
turquoise	Plasma_2.oxoarginine.
grey	Plasma_3.hydroxyproline
turquoise	Plasma_argininate.
turquoise	Plasma_arginine
green	Plasma_citrulline
turquoise	Plasma_dimethylarginine..SDMA...ADMA.
turquoise	Plasma_homoarginine
greenyellow	Plasma_homocitrulline
grey	Plasma_trans.4.hydroxyproline
cyan	Plasma_N2.N5.diacetylornithine
lightcyan	Plasma_N.acetylarginine
lightcyan	Plasma_N.acetylcitrulline
grey	Plasma_N.alpha.acetylornithine
yellow	Plasma_N.delta.acetylornithine
grey	Plasma_N.methylproline
turquoise	Plasma_N.monomethylarginine
green	Plasma_ornithine
turquoise	Plasma_proline
turquoise	Plasma_pro.hydroxy.pro
turquoise	Plasma_urea
grey	Plasma_N6.carboxymethyllysine
yellow	Plasma_erythronate.
turquoise	Plasma_glucuronate
brown	Plasma_N.acetylglucosamine.N.acetylgalactosamine
grey	Plasma_N.acetylglucosaminylasparagine
purple	Plasma_N.acetylneuraminate
midnightblue	Plasma_fructose
grey	Plasma_galactitol..dulcitol.
grey	Plasma_mannitol.sorbitol
grey	Plasma_mannose
purple	Plasma_maltotriose
grey	Plasma_1.5.anhydroglucitol..1.5.AG.
purple	Plasma_3.phosphoglycerate
turquoise	Plasma_glucose
midnightblue	Plasma_glycerate
brown	Plasma_lactate
brown	Plasma_pyruvate
yellow	Plasma_arabitol.xylitol
midnightblue	Plasma_arabonate.xylonate
grey	Plasma_ribitol
midnightblue	Plasma_ribonate
grey	Plasma_gulonate.
midnightblue	Plasma_oxalate..ethanedioate.
midnightblue	Plasma_threonate
grey	Plasma_bilirubin..Z.Z.
grey	Plasma_bilirubin..E.E..
grey	Plasma_bilirubin..E.Z.or.Z.E..
grey	Plasma_biliverdin
grey	Plasma_1.methylnicotinamide
turquoise	Plasma_N1.Methyl.2.pyridone.5.carboxamide
turquoise	Plasma_N1.Methyl.4.pyridone.3.carboxamide
purple	Plasma_nicotinamide
lightcyan	Plasma_quinolinate
cyan	Plasma_trigonelline..N..methylnicotinate.
grey	Plasma_pantothenate
red	Plasma_alpha.tocopherol
grey	Plasma_gamma.CEHC
brown	Plasma_gamma.tocopherol.beta.tocopherol
yellow	Plasma_retinol..Vitamin.A.
grey	Plasma_pyridoxal
yellow	Plasma_pyridoxate
grey	Plasma_phosphate
black	Plasma_aconitate..cis.or.trans.
grey	Plasma_alpha.ketoglutarate
black	Plasma_citrate
grey	Plasma_fumarate
black	Plasma_malate
grey	Plasma_succinate
turquoise	Plasma_succinylcarnitine..C4.DC.
turquoise	Plasma_carnitine
turquoise	Plasma_deoxycarnitine
yellow	Plasma_ceramide..d16.1.24.1..d18.1.22.1..
red	Plasma_ceramide..d18.1.14.0..d16.1.16.0..
yellow	Plasma_ceramide..d18.1.17.0..d17.1.18.0..
yellow	Plasma_glycosyl.ceramide..d16.1.24.1..d18.1.22.1..
red	Plasma_glycosyl.ceramide..d18.1.20.0..d16.1.22.0..
tan	Plasma_glycosyl.ceramide..d18.1.23.1..d17.1.24.1..
yellow	Plasma_glycosyl.ceramide..d18.2.24.1..d18.1.24.2..
brown	Plasma_diacylglycerol..16.1.18.2..2...16.0.18.3..1...
brown	Plasma_linoleoyl.arachidonoyl.glycerol..18.2.20.4...1..
brown	Plasma_linoleoyl.arachidonoyl.glycerol..18.2.20.4...2..
brown	Plasma_linoleoyl.docosahexaenoyl.glycerol..18.2.22.6...1..
brown	Plasma_linoleoyl.docosahexaenoyl.glycerol..18.2.22.6...2..
brown	Plasma_linoleoyl.linolenoyl.glycerol..18.2.18.3...1..
brown	Plasma_linoleoyl.linolenoyl.glycerol..18.2.18.3...2..
brown	Plasma_linoleoyl.linoleoyl.glycerol..18.2.18.2...1..
brown	Plasma_oleoyl.arachidonoyl.glycerol..18.1.20.4...1..
brown	Plasma_oleoyl.arachidonoyl.glycerol..18.1.20.4...2..
brown	Plasma_oleoyl.linolenoyl.glycerol..18.1.18.3...2..
brown	Plasma_oleoyl.linoleoyl.glycerol..18.1.18.2...1.
brown	Plasma_oleoyl.linoleoyl.glycerol..18.1.18.2...2.
brown	Plasma_oleoyl.oleoyl.glycerol..18.1.18.1....1..
brown	Plasma_oleoyl.oleoyl.glycerol..18.1.18.1...2..
brown	Plasma_palmitoleoyl.arachidonoyl.glycerol..16.1.20.4...2..
brown	Plasma_palmitoleoyl.linoleoyl.glycerol..16.1.18.2...1..
brown	Plasma_palmitoyl.arachidonoyl.glycerol..16.0.20.4...2..
brown	Plasma_palmitoyl.linoleoyl.glycerol..16.0.18.2...1..
brown	Plasma_palmitoyl.linoleoyl.glycerol..16.0.18.2...2..
brown	Plasma_palmitoyl.oleoyl.glycerol..16.0.18.1...2..
brown	Plasma_stearoyl.arachidonoyl.glycerol..18.0.20.4...1..
brown	Plasma_stearoyl.arachidonoyl.glycerol..18.0.20.4...2..
brown	Plasma_stearoyl.linoleoyl.glycerol..18.0.18.2...2..
purple	Plasma_12.HETE
blue	Plasma_arachidonoyl.ethanolamide
grey	Plasma_linoleoyl.ethanolamide
black	Plasma_N.oleoyltaurine
blue	Plasma_oleoyl.ethanolamide
brown	Plasma_palmitoyl.ethanolamide
blue	Plasma_stearoyl.ethanolamide
magenta	Plasma_linoleoylcholine.
magenta	Plasma_oleoylcholine
magenta	Plasma_palmitoylcholine
magenta	Plasma_stearoylcholine.
black	Plasma_hexanoylglutamine
turquoise	Plasma_butyrylcarnitine..C4.
turquoise	Plasma_propionylcarnitine..C3.
black	Plasma_3.hydroxybutyrylcarnitine..1.
black	Plasma_3.hydroxybutyrylcarnitine..2.
green	Plasma_acetylcarnitine..C2.
black	Plasma_adipoylcarnitine..C6.DC.
green	Plasma_adrenoylcarnitine..C22.4..
green	Plasma_arachidonoylcarnitine..C20.4.
green	Plasma_arachidoylcarnitine..C20..
green	Plasma_behenoylcarnitine..C22..
green	Plasma_cerotoylcarnitine..C26..
green	Plasma_cis.4.decenoylcarnitine..C10.1.
green	Plasma_decanoylcarnitine..C10.
green	Plasma_dihomo.linolenoylcarnitine..20.3n3.or.6..
green	Plasma_dihomo.linoleoylcarnitine..C20.2..
grey	Plasma_docosahexaenoylcarnitine..C22.6..
green	Plasma_eicosenoylcarnitine..C20.1..
green	Plasma_hexanoylcarnitine..C6.
green	Plasma_laurylcarnitine..C12.
green	Plasma_lignoceroylcarnitine..C24..
green	Plasma_linolenoylcarnitine..C18.3..
green	Plasma_linoleoylcarnitine..C18.2..
green	Plasma_margaroylcarnitine.
green	Plasma_myristoleoylcarnitine..C14.1..
green	Plasma_myristoylcarnitine..C14.
green	Plasma_nervonoylcarnitine..C24.1..
green	Plasma_octanoylcarnitine..C8.
green	Plasma_oleoylcarnitine..C18.1.
green	Plasma_palmitoleoylcarnitine..C16.1..
green	Plasma_palmitoylcarnitine..C16.
grey	Plasma_pimeloylcarnitine.3.methyladipoylcarnitine..C7.DC.
green	Plasma_stearoylcarnitine..C18.
black	Plasma_suberoylcarnitine..C8.DC.
green	Plasma_ximenoylcarnitine..C26.1..
blue	Plasma_N.palmitoylglycine
turquoise	Plasma_2.methylmalonylcarnitine..C4.DC.
grey	Plasma_malonylcarnitine
grey	Plasma_linoleamide..18.2n6.
grey	Plasma_oleamide
grey	Plasma_palmitic.amide
grey	Plasma_2.aminoheptanoate
grey	Plasma_2.aminooctanoate
blue	Plasma_13.methylmyristate
blue	Plasma_17.methylstearate
blue	Plasma_15.methylpalmitate
magenta	Plasma_2.hydroxyglutarate
grey	Plasma_3.carboxy.4.methyl.5.propyl.2.furanpropanoate..CMPF.
grey	Plasma_3.methylglutarate.2.methylglutarate
grey	Plasma_4.hydroxy.2.oxoglutaric.acid
black	Plasma_adipate
grey	Plasma_azelate..nonanedioate.
blue	Plasma_docosadioate
black	Plasma_dodecanedioate
tan	Plasma_eicosanodioate
black	Plasma_hexadecanedioate
grey	Plasma_maleate
grey	Plasma_octadecanedioate
black	Plasma_sebacate..decanedioate.
black	Plasma_tetradecanedioate
grey	Plasma_9.10.DiHOME
blue	Plasma_13.HODE...9.HODE
blue	Plasma_16.hydroxypalmitate
grey	Plasma_2.hydroxydecanoate
grey	Plasma_2.hydroxylaurate
grey	Plasma_2.hydroxyoctanoate
blue	Plasma_2.hydroxypalmitate
pink	Plasma_2.hydroxystearate
black	Plasma_3.hydroxydecanoate
black	Plasma_3.hydroxyhexanoate
black	Plasma_3.hydroxylaurate
black	Plasma_3.hydroxyoctanoate
black	Plasma_3.hydroxysebacate
black	Plasma_3.hydroxystearate
blue	Plasma_9.hydroxystearate
blue	Plasma_glycerol
purple	Plasma_glycerol.3.phosphate
grey	Plasma_myo.inositol
black	Plasma_3.hydroxybutyrate..BHBA.
black	Plasma_acetoacetate
blue	Plasma_10.heptadecenoate..17.1n7.
blue	Plasma_10.nonadecenoate..19.1n9.
blue	Plasma_arachidate..20.0.
blue	Plasma_eicosenoate..20.1.
blue	Plasma_erucate..22.1n9.
blue	Plasma_margarate..17.0.
blue	Plasma_myristate..14.0.
blue	Plasma_myristoleate..14.1n5.
blue	Plasma_nonadecanoate..19.0.
blue	Plasma_oleate.vaccenate..18.1.
blue	Plasma_palmitate..16.0.
blue	Plasma_palmitoleate..16.1n7.
blue	Plasma_pentadecanoate..15.0.
blue	Plasma_stearate..18.0.
pink	Plasma_1.arachidonoyl.GPC..20.4n6..
pink	Plasma_1.arachidonoyl.GPE..20.4n6..
magenta	Plasma_1.arachidonoyl.GPI..20.4..
pink	Plasma_1.linolenoyl.GPC..18.3..
pink	Plasma_1.linolenoyl.GPE..18.3..
pink	Plasma_1.linoleoyl.GPC..18.2.
pink	Plasma_1.linoleoyl.GPE..18.2..
magenta	Plasma_1.linoleoyl.GPG..18.2..
magenta	Plasma_1.linoleoyl.GPI..18.2..
pink	Plasma_1.oleoyl.GPC..18.1.
pink	Plasma_1.oleoyl.GPE..18.1.
magenta	Plasma_1.oleoyl.GPG..18.1..
magenta	Plasma_1.oleoyl.GPI..18.1..
pink	Plasma_1.palmitoleoyl.GPC..16.1..
pink	Plasma_1.palmitoyl.GPC..16.0.
greenyellow	Plasma_1.palmitoyl.GPE..16.0.
pink	Plasma_1.stearoyl.GPC..18.0.
pink	Plasma_1.stearoyl.GPE..18.0.
magenta	Plasma_1.stearoyl.GPI..18.0.
pink	Plasma_2.palmitoleoyl.GPC..16.1..
pink	Plasma_2.palmitoyl.GPC..16.0..
pink	Plasma_2.stearoyl.GPE..18.0..
tan	Plasma_1..1.enyl.oleoyl..2.linoleoyl.GPE..P.18.1.18.2..
pink	Plasma_1..1.enyl.oleoyl..GPE..P.18.1..
pink	Plasma_1..1.enyl.palmitoyl..GPC..P.16.0..
pink	Plasma_1..1.enyl.palmitoyl..GPE..P.16.0..
pink	Plasma_1..1.enyl.stearoyl..GPE..P.18.0..
blue	Plasma_10.undecenoate..11.1n1.
blue	Plasma_5.dodecenoate..12.1n7.
blue	Plasma_caprate..10.0.
grey	Plasma_caproate..6.0.
black	Plasma_caprylate..8.0.
blue	Plasma_laurate..12.0.
magenta	Plasma_3.hydroxy.3.methylglutarate
brown	Plasma_1.linoleoylglycerol..18.2.
brown	Plasma_1.oleoylglycerol..18.1.
brown	Plasma_1.palmitoylglycerol..16.0.
purple	Plasma_1.stearoyl.2.oleoyl.GPS..18.0.18.1.
pink	Plasma_1.2.dilinoleoyl.GPC..18.2.18.2.
red	Plasma_1.2.dipalmitoyl.GPC..16.0.16.0.
tan	Plasma_1.linoleoyl.2.arachidonoyl.GPC..18.2.20.4n6..
pink	Plasma_1.linoleoyl.2.linolenoyl.GPC..18.2.18.3..
brown	Plasma_1.oleoyl.2.linoleoyl.GPC..18.1.18.2..
greenyellow	Plasma_1.palmitoyl.2.arachidonoyl.GPC..16.0.20.4n6.
greenyellow	Plasma_1.palmitoyl.2.arachidonoyl.GPE..16.0.20.4..
greenyellow	Plasma_1.palmitoyl.2.arachidonoyl.GPI..16.0.20.4..
pink	Plasma_1.palmitoyl.2.gamma.linolenoyl.GPC..16.0.18.3n6..
greenyellow	Plasma_1.palmitoyl.2.linoleoyl.GPC..16.0.18.2.
greenyellow	Plasma_1.palmitoyl.2.linoleoyl.GPE..16.0.18.2.
greenyellow	Plasma_1.palmitoyl.2.linoleoyl.GPI..16.0.18.2.
greenyellow	Plasma_1.palmitoyl.2.oleoyl.GPC..16.0.18.1.
greenyellow	Plasma_1.palmitoyl.2.oleoyl.GPE..16.0.18.1.
greenyellow	Plasma_1.palmitoyl.2.oleoyl.GPI..16.0.18.1..
greenyellow	Plasma_1.palmitoyl.2.palmitoleoyl.GPC..16.0.16.1..
pink	Plasma_1.palmitoyl.2.stearoyl.GPC..16.0.18.0.
brown	Plasma_1.stearoyl.2.arachidonoyl.GPC..18.0.20.4.
greenyellow	Plasma_1.stearoyl.2.arachidonoyl.GPE..18.0.20.4.
greenyellow	Plasma_1.stearoyl.2.arachidonoyl.GPI..18.0.20.4.
tan	Plasma_1.stearoyl.2.linoleoyl.GPC..18.0.18.2..
greenyellow	Plasma_1.stearoyl.2.linoleoyl.GPE..18.0.18.2..
greenyellow	Plasma_1.stearoyl.2.linoleoyl.GPI..18.0.18.2.
turquoise	Plasma_1.stearoyl.2.oleoyl.GPC..18.0.18.1.
greenyellow	Plasma_1.stearoyl.2.oleoyl.GPE..18.0.18.1.
greenyellow	Plasma_1.stearoyl.2.oleoyl.GPI..18.0.18.1..
magenta	Plasma_arachidonoylcholine
magenta	Plasma_choline
magenta	Plasma_dihomo.linolenoyl.choline
magenta	Plasma_docosahexaenoylcholine
pink	Plasma_glycerophosphoethanolamine
magenta	Plasma_glycerophosphoinositol.
pink	Plasma_glycerophosphorylcholine..GPC.
purple	Plasma_choline.phosphate
purple	Plasma_phosphoethanolamine
grey	Plasma_trimethylamine.N.oxide
tan	Plasma_1..1.enyl.palmitoyl..2.arachidonoyl.GPC..P.16.0.20.4..
tan	Plasma_1..1.enyl.palmitoyl..2.arachidonoyl.GPE..P.16.0.20.4..
tan	Plasma_1..1.enyl.palmitoyl..2.linoleoyl.GPC..P.16.0.18.2..
tan	Plasma_1..1.enyl.palmitoyl..2.linoleoyl.GPE..P.16.0.18.2..
tan	Plasma_1..1.enyl.palmitoyl..2.oleoyl.GPC..P.16.0.18.1..
tan	Plasma_1..1.enyl.palmitoyl..2.oleoyl.GPE..P.16.0.18.1..
tan	Plasma_1..1.enyl.palmitoyl..2.palmitoleoyl.GPC..P.16.0.16.1..
tan	Plasma_1..1.enyl.palmitoyl..2.palmitoyl.GPC..P.16.0.16.0..
tan	Plasma_1..1.enyl.stearoyl..2.arachidonoyl.GPE..P.18.0.20.4..
tan	Plasma_1..1.enyl.stearoyl..2.linoleoyl.GPE..P.18.0.18.2..
tan	Plasma_1..1.enyl.stearoyl..2.oleoyl.GPE..P.18.0.18.1.
blue	Plasma_adrenate..22.4n6.
blue	Plasma_arachidonate..20.4n6.
blue	Plasma_dihomo.linoleate..20.2n6.
blue	Plasma_dihomo.linolenate..20.3n3.or.n6.
blue	Plasma_docosadienoate..22.2n6.
blue	Plasma_docosahexaenoate..DHA..22.6n3.
blue	Plasma_docosapentaenoate..n3.DPA..22.5n3.
blue	Plasma_docosapentaenoate..n6.DPA..22.5n6.
blue	Plasma_eicosapentaenoate..EPA..20.5n3.
blue	Plasma_linoleate..18.2n6.
blue	Plasma_linolenate..alpha.or.gamma...18.3n3.or.6..
blue	Plasma_mead.acid..20.3n9.
blue	Plasma_stearidonate..18.4n3.
grey	Plasma_chenodeoxycholate
grey	Plasma_cholate
grey	Plasma_glycochenodeoxycholate
grey	Plasma_glycochenodeoxycholate.glucuronide..1.
grey	Plasma_glycochenodeoxycholate.sulfate
grey	Plasma_glycocholate
grey	Plasma_taurochenodeoxycholate
grey	Plasma_7.ketolithocholate
grey	Plasma_deoxycholate
grey	Plasma_glycocholenate.sulfate.
grey	Plasma_glycodeoxycholate
grey	Plasma_glycodeoxycholate.sulfate
brown	Plasma_glycohyocholate
grey	Plasma_glycolithocholate.sulfate.
grey	Plasma_glycoursodeoxycholate
grey	Plasma_taurocholenate.sulfate
grey	Plasma_taurodeoxycholate
grey	Plasma_taurolithocholate.3.sulfate
grey	Plasma_ursodeoxycholate
red	Plasma_behenoyl.dihydrosphingomyelin..d18.0.22.0..
red	Plasma_behenoyl.sphingomyelin..d18.1.22.0..
tan	Plasma_glycosyl.N.behenoyl.sphingadienine..d18.2.22.0..
yellow	Plasma_glycosyl.N.nervonoyl.sphingosine..d18.1.24.1..
yellow	Plasma_glycosyl.N.palmitoyl.sphingosine..d18.1.16.0.
red	Plasma_glycosyl.N.stearoyl.sphingosine..d18.1.18.0.
yellow	Plasma_lactosyl.N.nervonoyl.sphingosine..d18.1.24.1..
yellow	Plasma_lactosyl.N.palmitoyl.sphingosine..d18.1.16.0.
red	Plasma_lignoceroyl.sphingomyelin..d18.1.24.0.
red	Plasma_myristoyl.dihydrosphingomyelin..d18.0.14.0..
brown	Plasma_N.behenoyl.hexadecanoylsphingosine..d16.1.22.0..
brown	Plasma_N.behenoyl.sphingadienine..d18.2.22.0..
yellow	Plasma_N.nervonoyl.sphingadiene..d18.2.24.1..
red	Plasma_N.palmitoyl.sphinganine..d18.0.16.0.
yellow	Plasma_N.palmitoyl.sphingosine..d18.1.16.0.
yellow	Plasma_N.stearoyl.sphingosine..d18.1.18.0..
red	Plasma_palmitoyl.dihydrosphingomyelin..d18.0.16.0..
red	Plasma_palmitoyl.sphingomyelin..d18.1.16.0.
purple	Plasma_sphinganine
purple	Plasma_sphinganine.1.phosphate
yellow	Plasma_stearoyl.sphingomyelin..d18.1.18.0.
red	Plasma_sphingomyelin..d17.2.16.0..d18.2.15.0..
red	Plasma_sphingomyelin..d18.0.18.0..d19.0.17.0..
red	Plasma_sphingomyelin..d18.0.20.0..d16.0.22.0..
red	Plasma_sphingomyelin..d18.1.14.0..d16.1.16.0..
red	Plasma_sphingomyelin..d18.1.15.0..d16.1.17.0..
red	Plasma_sphingomyelin..d18.1.17.0..d17.1.18.0..d19.1.16.0.
yellow	Plasma_sphingomyelin..d18.1.18.1..d18.2.18.0.
red	Plasma_sphingomyelin..d18.1.19.0..d19.1.18.0..
red	Plasma_sphingomyelin..d18.1.20.0..d16.1.22.0..
yellow	Plasma_sphingomyelin..d18.1.20.1..d18.2.20.0..
yellow	Plasma_sphingomyelin..d18.1.20.2..d18.2.20.1..d16.1.22.2..
red	Plasma_sphingomyelin..d18.1.21.0..d17.1.22.0..d16.1.23.0..
red	Plasma_sphingomyelin..d18.1.22.1..d18.2.22.0..d16.1.24.1..
yellow	Plasma_sphingomyelin..d18.1.22.2..d18.2.22.1..d16.1.24.2..
red	Plasma_sphingomyelin..d18.1.24.1..d18.2.24.0..
red	Plasma_sphingomyelin..d18.1.25.0..d19.0.24.1..d20.1.23.0..d19.1.24.0..
red	Plasma_sphingomyelin..d18.2.14.0..d18.1.14.1..
yellow	Plasma_sphingomyelin..d18.2.16.0..d18.1.16.1..
yellow	Plasma_sphingomyelin..d18.2.18.1..
red	Plasma_sphingomyelin..d18.2.21.0..d16.2.23.0..
red	Plasma_sphingomyelin..d18.2.23.0..d18.1.23.1..d17.1.24.1..
yellow	Plasma_sphingomyelin..d18.2.23.1..
yellow	Plasma_sphingomyelin..d18.2.24.1..d18.1.24.2..
yellow	Plasma_sphingomyelin..d18.2.24.2..
purple	Plasma_sphingosine
purple	Plasma_sphingosine.1.phosphate
red	Plasma_tricosanoyl.sphingomyelin..d18.1.23.0..
salmon	Plasma_16a.hydroxy.DHEA.3.sulfate
salmon	Plasma_21.hydroxypregnenolone.disulfate
salmon	Plasma_5alpha.androstan.3alpha.17beta.diol.monosulfate..1.
salmon	Plasma_5alpha.androstan.3beta.17alpha.diol.disulfate
salmon	Plasma_5alpha.androstan.3beta.17beta.diol.disulfate
salmon	Plasma_5alpha.androstan.3beta.17beta.diol.monosulfate..2.
grey	Plasma_5alpha.pregnan.3.alpha.or.beta..20beta.diol.disulfate
grey	Plasma_5alpha.pregnan.3beta.20alpha.diol.disulfate
grey	Plasma_5alpha.pregnan.3beta.20alpha.diol.monosulfate..2.
grey	Plasma_5alpha.pregnan.3beta.20beta.diol.monosulfate..1.
salmon	Plasma_andro.steroid.monosulfate..1..
salmon	Plasma_androstenediol..3alpha..17alpha..monsulfate..2.
salmon	Plasma_androstenediol..3alpha..17alpha..monsulfate..3.
salmon	Plasma_androstenediol..3beta.17beta..disulfate..1.
salmon	Plasma_androstenediol..3beta.17beta..disulfate..2.
salmon	Plasma_androstenediol..3beta.17beta..monosulfate..1.
salmon	Plasma_androstenediol..3beta.17beta..monosulfate..2.
salmon	Plasma_androsterone.sulfate
greenyellow	Plasma_cortisol
grey	Plasma_cortisone
salmon	Plasma_dehydroisoandrosterone.sulfate..DHEA.S.
salmon	Plasma_epiandrosterone.sulfate
salmon	Plasma_etiocholanolone.glucuronide
salmon	Plasma_pregn.steroid.monosulfate.
grey	Plasma_pregnanediol.3.glucuronide
salmon	Plasma_pregnen.diol.disulfate.
salmon	Plasma_pregnenolone.sulfate
grey	Plasma_3beta.7alpha.dihydroxy.5.cholestenoate
turquoise	Plasma_3beta.hydroxy.5.cholestenoate
grey	Plasma_4.cholesten.3.one
turquoise	Plasma_7.alpha.hydroxy.3.oxo.4.cholestenoate..7.Hoca.
tan	Plasma_beta.sitosterol
tan	Plasma_campesterol
red	Plasma_cholesterol
midnightblue	Plasma_allantoin
purple	Plasma_hypoxanthine
purple	Plasma_inosine
turquoise	Plasma_N1.methylinosine
turquoise	Plasma_urate
grey	Plasma_xanthine
turquoise	Plasma_N1.methyladenosine
magenta	Plasma_adenine
grey	Plasma_adenosine
grey	Plasma_adenosine.3..5..cyclic.monophosphate..cAMP.
purple	Plasma_adenosine.5..monophosphate..AMP.
turquoise	Plasma_N6.carbamoylthreonyladenosine
grey	Plasma_N6.succinyladenosine
brown	Plasma_7.methylguanine
turquoise	Plasma_N2.N2.dimethylguanosine
grey	Plasma_N2.methylguanosine
grey	Plasma_2..O.methylcytidine
yellow	Plasma_3.methylcytidine
grey	Plasma_cytidine
grey	Plasma_N4.acetylcytidine
turquoise	Plasma_dihydroorotate
magenta	Plasma_orotate
turquoise	Plasma_orotidine
grey	Plasma_3.aminoisobutyrate
grey	Plasma_5.6.dihydrothymine
turquoise	Plasma_2..deoxyuridine
grey	Plasma_3.ureidopropionate
turquoise	Plasma_5.methyluridine..ribothymidine.
turquoise	Plasma_beta.alanine
yellow	Plasma_N.acetyl.beta.alanine
turquoise	Plasma_pseudouridine
tan	Plasma_uracil
turquoise	Plasma_uridine
blue	Plasma_phenylacetylcarnitine
grey	Plasma_phenylacetylglutamate
grey	Plasma_phenylacetylglutamine
turquoise	Plasma_prolylglycine
turquoise	Plasma_valylleucine
turquoise	Plasma_N.acetylcarnosine
turquoise	Plasma_gamma.glutamylalanine
turquoise	Plasma_gamma.glutamyl.alpha.lysine
turquoise	Plasma_gamma.glutamyl.epsilon.lysine
turquoise	Plasma_gamma.glutamylglutamate
turquoise	Plasma_gamma.glutamylglutamine
grey	Plasma_gamma.glutamylglycine
turquoise	Plasma_gamma.glutamylhistidine
turquoise	Plasma_gamma.glutamylisoleucine.
turquoise	Plasma_gamma.glutamylleucine
turquoise	Plasma_gamma.glutamylmethionine
turquoise	Plasma_gamma.glutamylphenylalanine
turquoise	Plasma_gamma.glutamylthreonine
turquoise	Plasma_gamma.glutamyltryptophan
turquoise	Plasma_gamma.glutamyltyrosine
turquoise	Plasma_gamma.glutamylvaline
midnightblue	Plasma_tartronate..hydroxymalonate.
grey	Plasma_3.hydroxyhippurate
grey	Plasma_3.methoxycatechol.sulfate..1.
cyan	Plasma_3.methyl.catechol.sulfate..1.
grey	Plasma_4.ethylphenylsulfate
grey	Plasma_4.hydroxyhippurate
grey	Plasma_4.methylcatechol.sulfate
green	Plasma_4.vinylphenol.sulfate
grey	Plasma_benzoate
cyan	Plasma_catechol.sulfate
cyan	Plasma_hippurate
grey	Plasma_methyl.4.hydroxybenzoate.sulfate
cyan	Plasma_O.methylcatechol.sulfate
grey	Plasma_2.aminophenol.sulfate
cyan	Plasma_3.hydroxypyridine.sulfate
grey	Plasma_4.hydroxychlorothalonil
grey	Plasma_6.hydroxyindole.sulfate
brown	Plasma_dimethyl.sulfone
turquoise	Plasma_ectoine
magenta	Plasma_EDTA
magenta	Plasma_iminodiacetate..IDA.
grey	Plasma_lanthionine
grey	Plasma_N.methylpipecolate
turquoise	Plasma_O.sulfo.L.tyrosine
grey	Plasma_perfluorooctanesulfonic.acid..PFOS.
grey	Plasma_succinimide
grey	Plasma_sulfate.
magenta	Plasma_thioproline
grey	Plasma_hydroquinone.sulfate
grey	Plasma_salicylate
grey	Plasma_2.3.dihydroxyisovalerate
midnightblue	Plasma_2.keto.3.deoxy.gluconate
yellow	Plasma_2.oxindole.3.acetate
grey	Plasma_2.piperidinone
grey	Plasma_3.4.methyleneheptanoate
grey	Plasma_4.allylphenol.sulfate
grey	Plasma_cinnamoylglycine
grey	Plasma_ergothioneine
yellow	Plasma_erythritol
magenta	Plasma_gluconate
grey	Plasma_homostachydrine.
midnightblue	Plasma_methyl.glucopyranoside..alpha...beta.
grey	Plasma_methyl.indole.3.acetate
grey	Plasma_N.acetylalliin
blue	Plasma_phytanate
grey	Plasma_piperine
grey	Plasma_pyrraline
cyan	Plasma_quinate
grey	Plasma_retinal
grey	Plasma_S.allylcysteine
grey	Plasma_stachydrine
midnightblue	Plasma_tartarate
grey	Plasma_thymol.sulfate
cyan	Plasma_1.7.dimethylurate
cyan	Plasma_1.methylurate
cyan	Plasma_3.methylxanthine
cyan	Plasma_5.acetylamino.6.amino.3.methyluracil
cyan	Plasma_7.methylurate
cyan	Plasma_theobromine
cyan	Plasma_theophylline

## Sheet: Table S4
Module Color	Metabolite
yellow	Stool_3.sulfo.L.alanine
yellow	Stool_alanine
yellow	Stool_asparagine
yellow	Stool_aspartate
blue	Stool_N.acetylalanine
yellow	Stool_N.acetylasparagine
turquoise	Stool_N.acetylaspartate..NAA.
blue	Stool_N.carbamoylalanine
brown	Stool_N.methylalanine
blue	Stool_N.propionylalanine
black	Stool_creatine
black	Stool_creatinine
grey	Stool_carboxyethyl.GABA
turquoise	Stool_gamma.aminobutyrate..GABA.
yellow	Stool_glutamate
brown	Stool_glutamate..gamma.methyl.ester
yellow	Stool_glutamine
brown	Stool_N.acetylglutamate
yellow	Stool_N.acetylglutamine
black	Stool_propionylglutamine
blue	Stool_pyroglutamine.
yellow	Stool_S.1.pyrroline.5.carboxylate
blue	Stool_5.oxoproline
turquoise	Stool_2.methylserine
yellow	Stool_allo.threonine
turquoise	Stool_betaine
blue	Stool_dimethylglycine
yellow	Stool_glycine
blue	Stool_N.acetylglycine
yellow	Stool_N.acetylserine
yellow	Stool_serine
yellow	Stool_threonine
red	Stool_1.methylguanidine
turquoise	Stool_4.guanidinobutanoate
black	Stool_3.methylhistidine
brown	Stool_4.imidazoleacetate
blue	Stool_formiminoglutamate
brown	Stool_histamine
yellow	Stool_histidine
blue	Stool_hydantoin.5.propionic.acid
turquoise	Stool_imidazole.lactate
blue	Stool_imidazole.propionate
black	Stool_N.acetyl.3.methylhistidine.
brown	Stool_N.acetylhistamine
yellow	Stool_N.acetylhistidine
yellow	Stool_trans.urocanate
turquoise	Stool_2.3.dihydroxy.2.methylbutyrate
black	Stool_2.3.dimethylsuccinate
blue	Stool_2.hydroxy.3.methylvalerate
yellow	Stool_3.methyl.2.oxobutyrate
yellow	Stool_3.methyl.2.oxovalerate
blue	Stool_3.methylglutaconate
yellow	Stool_4.methyl.2.oxopentanoate
blue	Stool_alpha.hydroxyisocaproate
blue	Stool_alpha.hydroxyisovalerate
turquoise	Stool_beta.hydroxyisovalerate
yellow	Stool_ethylmalonate
blue	Stool_isobutyrylglycine
yellow	Stool_isoleucine
blue	Stool_isovalerate
blue	Stool_isovalerylglycine
yellow	Stool_leucine
turquoise	Stool_methylsuccinate
blue	Stool_N.acetylisoleucine
blue	Stool_N.acetylleucine
blue	Stool_N.acetylvaline
yellow	Stool_valine
yellow	Stool_2.aminoadipate
turquoise	Stool_5.aminovalerate
blue	Stool_6.oxopiperidine.2.carboxylate
grey	Stool_glutarate..pentanedioate.
yellow	Stool_lysine
yellow	Stool_N2.acetyllysine
black	Stool_N6.N6.N6.trimethyllysine
yellow	Stool_N6.acetyllysine
black	Stool_N6.carboxyethyllysine
blue	Stool_N6.formyllysine
brown	Stool_N.acetyl.cadaverine
red	Stool_pipecolate
green	Stool_saccharopine
blue	Stool_2.aminobutyrate
blue	Stool_2.hydroxybutyrate.2.hydroxyisobutyrate
black	Stool_cysteine
yellow	Stool_cystine
yellow	Stool_methionine
yellow	Stool_methionine.sulfoxide
blue	Stool_N.acetylmethionine
blue	Stool_N.acetylmethionine.sulfoxide
turquoise	Stool_N.formylmethionine
turquoise	Stool_S.methylcysteine
turquoise	Stool_taurine
black	Stool_2.hydroxyphenylacetate
turquoise	Stool_3..3.hydroxyphenyl.propionate
blue	Stool_3..4.hydroxyphenyl.lactate
turquoise	Stool_3..4.hydroxyphenyl.propionate
grey	Stool_3.phenylpropionate..hydrocinnamate.
turquoise	Stool_4.hydroxyphenylacetate
yellow	Stool_4.hydroxyphenylpyruvate
turquoise	Stool_gentisate
blue	Stool_N.acetylphenylalanine
blue	Stool_N.acetyltyrosine
blue	Stool_N.formylphenylalanine
brown	Stool_N.methylphenylalanine
red	Stool_p.cresol
yellow	Stool_p.cresol.sulfate
grey	Stool_phenethylamine
blue	Stool_phenylacetate
yellow	Stool_phenylalanine
blue	Stool_phenyllactate..PLA.
yellow	Stool_phenylpyruvate
black	Stool_tyramine
yellow	Stool_tyramine.O.sulfate
yellow	Stool_tyrosine
blue	Stool_valerylphenylalanine
red	Stool_4.acetamidobutanoate
turquoise	Stool_acisoga
turquoise	Stool_N.acetylputrescine
turquoise	Stool_putrescine
black	Stool_spermidine
turquoise	Stool_2.aminophenol
blue	Stool_indole.3.carboxylic.acid
turquoise	Stool_indoleacetate
blue	Stool_indolelactate
turquoise	Stool_indolepropionate
yellow	Stool_kynurenate
grey	Stool_N.acetylserotonin
blue	Stool_N.acetyltryptophan
black	Stool_N.formylanthranilic.acid
turquoise	Stool_picolinate
grey	Stool_serotonin
yellow	Stool_tryptamine
yellow	Stool_tryptophan
yellow	Stool_2.oxoarginine.
turquoise	Stool_argininate.
turquoise	Stool_arginine
yellow	Stool_citrulline
turquoise	Stool_dimethylarginine..SDMA...ADMA.
yellow	Stool_homocitrulline
turquoise	Stool_N2.N5.diacetylornithine
yellow	Stool_N.acetylarginine
blue	Stool_N.acetylcitrulline
turquoise	Stool_N.acetylproline
turquoise	Stool_N.alpha.acetylornithine
turquoise	Stool_N.delta.acetylornithine
green	Stool_N.methylproline
turquoise	Stool_ornithine
yellow	Stool_proline
turquoise	Stool_trans.4.hydroxyproline
black	Stool_N6.carboxymethyllysine
turquoise	Stool_erythronate.
turquoise	Stool_glucuronate
black	Stool_N.acetyl.beta.glucosaminylamine
black	Stool_N.acetylglucosamine.N.acetylgalactosamine
yellow	Stool_N.acetylglucosaminylasparagine
blue	Stool_N.acetylmuramate
grey	Stool_N.acetylneuraminate
turquoise	Stool_fructose
turquoise	Stool_galactitol..dulcitol.
turquoise	Stool_galactonate
turquoise	Stool_mannitol.sorbitol
turquoise	Stool_mannose
turquoise	Stool_maltose
turquoise	Stool_maltotriose
turquoise	Stool_glucose
turquoise	Stool_glycerate
turquoise	Stool_lactate
turquoise	Stool_pyruvate
blue	Stool_2.deoxyribose
turquoise	Stool_arabinose
blue	Stool_arabitol.xylitol
turquoise	Stool_arabonate.xylonate
turquoise	Stool_fucose
blue	Stool_ribitol
turquoise	Stool_ribonate
turquoise	Stool_ribose
turquoise	Stool_ribulose.xylulose
turquoise	Stool_sedoheptulose
turquoise	Stool_xylose
turquoise	Stool_threonate
turquoise	Stool_biotin
blue	Stool_bilirubin..Z.Z.
brown	Stool_biliverdin
brown	Stool_D.urobilin
turquoise	Stool_L.urobilin
brown	Stool_6.hydroxynicotinate
brown	Stool_N1.Methyl.2.pyridone.5.carboxamide
brown	Stool_nicotinamide
blue	Stool_nicotinamide.riboside
turquoise	Stool_nicotinate
grey	Stool_nicotinate.ribonucleoside
grey	Stool_quinolinate
turquoise	Stool_trigonelline..N..methylnicotinate.
turquoise	Stool_pantothenate
turquoise	Stool_pterin
blue	Stool_riboflavin..Vitamin.B2.
red	Stool_5..2.Hydroxyethyl..4.methylthiazole
red	Stool_thiamin..Vitamin.B1.
turquoise	Stool_alpha.tocopherol
green	Stool_alpha.tocotrienol
green	Stool_delta.tocopherol
green	Stool_gamma.tocopherol.beta.tocopherol
green	Stool_gamma.tocotrienol
grey	Stool_retinol..Vitamin.A.
green	Stool_pyridoxal
turquoise	Stool_pyridoxamine
turquoise	Stool_pyridoxate
green	Stool_pyridoxine..Vitamin.B6.
blue	Stool_phosphate
turquoise	Stool_2.methylcitrate.homocitrate
turquoise	Stool_aconitate..cis.or.trans.
yellow	Stool_alpha.ketoglutarate
turquoise	Stool_citrate
yellow	Stool_fumarate
turquoise	Stool_malate
blue	Stool_succinate
black	Stool_tricarballylate
black	Stool_carnitine
black	Stool_deoxycarnitine
brown	Stool_ceramide..d18.1.14.0..d16.1.16.0..
brown	Stool_ceramide..d18.1.20.0..d16.1.22.0..d20.1.18.0..
brown	Stool_ceramide..d18.2.24.1..d18.1.24.2..
red	Stool_linolenoyl.linolenoyl.glycerol..18.3.18.3...2..
red	Stool_linoleoyl.linolenoyl.glycerol..18.2.18.3...1..
red	Stool_linoleoyl.linolenoyl.glycerol..18.2.18.3...2..
red	Stool_linoleoyl.linoleoyl.glycerol..18.2.18.2...1..
red	Stool_oleoyl.linoleoyl.glycerol..18.1.18.2...1.
red	Stool_oleoyl.linoleoyl.glycerol..18.1.18.2...2.
red	Stool_oleoyl.oleoyl.glycerol..18.1.18.1...2..
red	Stool_palmitoyl.linoleoyl.glycerol..16.0.18.2...1..
red	Stool_palmitoyl.linoleoyl.glycerol..16.0.18.2...2..
red	Stool_palmitoyl.oleoyl.glycerol..16.0.18.1...2..
brown	Stool_behenoyl.ethanolamide..22.0..
brown	Stool_linoleoyl.ethanolamide
brown	Stool_oleoyl.ethanolamide
brown	Stool_palmitoyl.ethanolamide
brown	Stool_stearoyl.ethanolamide
blue	Stool_LAHSA..18.2.OH.18.0..
blue	Stool_OAHSA..18.1.OH.18.0..
blue	Stool_methylmalonate..MMA.
blue	Stool_propionylglycine
grey	Stool_acetylcarnitine..C2.
red	Stool_arachidoylcarnitine..C20..
red	Stool_behenoylcarnitine..C22..
black	Stool_eicosenoylcarnitine..C20.1..
red	Stool_lignoceroylcarnitine..C24..
brown	Stool_palmitoylcarnitine..C16.
green	Stool_2.methylmalonylcarnitine..C4.DC.
turquoise	Stool_malonate
green	Stool_linoleamide..18.2n6.
green	Stool_palmitic.amide
grey	Stool_2.aminoheptanoate
green	Stool_13.methylmyristate
green	Stool_15.methylpalmitate
green	Stool_17.methylstearate
red	Stool_1.11.undecanedicarboxylate
turquoise	Stool_2.hydroxyadipate
blue	Stool_2.hydroxyglutarate
black	Stool_3.carboxyadipate
turquoise	Stool_3.methylglutarate.2.methylglutarate
green	Stool_adipate
brown	Stool_azelate..nonanedioate.
green	Stool_dimethylmalonic.acid
grey	Stool_dodecanedioate
grey	Stool_hexadecanedioate
brown	Stool_octadecanedioate
green	Stool_pimelate..heptanedioate.
green	Stool_sebacate..decanedioate.
green	Stool_suberate..octanedioate.
grey	Stool_undecanedioate
turquoise	Stool_12.13.DiHOME
turquoise	Stool_9.10.DiHOME
blue	Stool_10.hydroxystearate
red	Stool_13.HODE...9.HODE
blue	Stool_2.hydroxydecanoate
green	Stool_2.hydroxylaurate
green	Stool_2.hydroxypalmitate
green	Stool_2.hydroxystearate
yellow	Stool_3.hydroxydecanoate
turquoise	Stool_3.hydroxyhexanoate
green	Stool_3.hydroxylaurate
green	Stool_3.hydroxymyristate
turquoise	Stool_3.hydroxyoctanoate
grey	Stool_3.hydroxysebacate
brown	Stool_3.hydroxystearate
grey	Stool_3.hydroxysuberate
grey	Stool_5.hydroxyhexanoate
red	Stool_8.hydroxyoctanoate
red	Stool_glycerol
blue	Stool_glycerol.3.phosphate
pink	Stool_glycerophosphoglycerol
red	Stool_1.2.dilinoleoyl.galactosylglycerol..18.2.18.2..
red	Stool_1.palmitoyl.2.linoleoyl.digalactosylglycerol..16.0.18.2..
turquoise	Stool_myo.inositol
blue	Stool_3.hydroxybutyrate..BHBA.
green	Stool_10.heptadecenoate..17.1n7.
green	Stool_10.nonadecenoate..19.1n9.
green	Stool_arachidate..20.0.
green	Stool_eicosenoate..20.1.
green	Stool_erucate..22.1n9.
green	Stool_margarate..17.0.
green	Stool_myristate..14.0.
brown	Stool_myristoleate..14.1n5.
green	Stool_nonadecanoate..19.0.
green	Stool_oleate.vaccenate..18.1.
green	Stool_palmitate..16.0.
green	Stool_palmitoleate..16.1n7.
green	Stool_pentadecanoate..15.0.
green	Stool_stearate..18.0.
red	Stool_1.oleoyl.GPC..18.1.
grey	Stool_1.oleoyl.GPE..18.1.
red	Stool_1.palmitoyl.GPC..16.0.
brown	Stool_1.palmitoyl.GPE..16.0.
turquoise	Stool_1.palmitoyl.GPG..16.0..
red	Stool_1.stearoyl.GPC..18.0.
grey	Stool_1.stearoyl.GPE..18.0.
red	Stool_1.stearoyl.GPG..18.0.
grey	Stool_1.stearoyl.GPS..18.0..
grey	Stool_1..1.enyl.oleoyl..GPE..P.18.1..
red	Stool_1..1.enyl.palmitoyl..GPE..P.16.0..
grey	Stool_1..1.enyl.stearoyl..GPE..P.18.0..
grey	Stool_5.dodecenoate..12.1n7.
green	Stool_caprate..10.0.
grey	Stool_caproate..6.0.
grey	Stool_caprylate..8.0.
grey	Stool_heptanoate..7.0.
green	Stool_laurate..12.0.
green	Stool_undecanoate..11.0.
turquoise	Stool_3.hydroxy.3.methylglutarate
turquoise	Stool_mevalonate
red	Stool_1.linoleoylglycerol..18.2.
grey	Stool_1.margaroylglycerol..17.0.
red	Stool_1.oleoylglycerol..18.1.
red	Stool_1.palmitoylglycerol..16.0.
red	Stool_1.pentadecanoylglycerol..15.0.
red	Stool_2.linoleoylglycerol..18.2.
red	Stool_2.oleoylglycerol..18.1.
red	Stool_2.palmitoylglycerol..16.0.
red	Stool_1.2.dilinoleoyl.GPC..18.2.18.2.
turquoise	Stool_choline
red	Stool_choline.phosphate
grey	Stool_glycerophosphoethanolamine
turquoise	Stool_glycerophosphoinositol.
turquoise	Stool_glycerophosphoserine.
turquoise	Stool_trimethylamine.N.oxide
black	Stool_adrenate..22.4n6.
brown	Stool_arachidonate..20.4n6.
brown	Stool_dihomo.linoleate..20.2n6.
brown	Stool_dihomo.linolenate..20.3n3.or.n6.
green	Stool_docosadienoate..22.2n6.
brown	Stool_docosahexaenoate..DHA..22.6n3.
brown	Stool_docosapentaenoate..n3.DPA..22.5n3.
brown	Stool_eicosapentaenoate..EPA..20.5n3.
red	Stool_linoleate..18.2n6.
red	Stool_linolenate..alpha.or.gamma...18.3n3.or.6..
brown	Stool_mead.acid..20.3n9.
brown	Stool_cholate
turquoise	Stool_glycocholate
yellow	Stool_6.oxolithocholate
blue	Stool_dehydrolithocholate
brown	Stool_deoxycholate
brown	Stool_hyocholate
brown	Stool_isoursodeoxycholate
brown	Stool_lithocholate
brown	Stool_ursocholate
brown	Stool_ursodeoxycholate
blue	Stool_valerate
brown	Stool_3.ketosphinganine
brown	Stool_glycosyl.N.nervonoyl.sphingosine..d18.1.24.1..
brown	Stool_glycosyl.N.palmitoyl.sphingosine..d18.1.16.0.
brown	Stool_hexadecasphinganine..d16.0..
brown	Stool_hexadecasphingosine..d16.1..
brown	Stool_lactosyl.N.palmitoyl.sphingosine..d18.1.16.0.
brown	Stool_N.palmitoyl.sphingadienine..d18.2.16.0..
brown	Stool_N.palmitoyl.sphinganine..d18.0.16.0.
brown	Stool_N.palmitoyl.sphingosine..d18.1.16.0.
brown	Stool_N.pentadecanoyl.sphingosine..d18.1.15.0..
brown	Stool_N.stearoyl.sphingosine..d18.1.18.0..
brown	Stool_palmitoyl.dihydrosphingomyelin..d18.0.16.0..
brown	Stool_phytosphingosine
brown	Stool_sphinganine
grey	Stool_sphingomyelin..d18.1.17.0..d17.1.18.0..d19.1.16.0.
brown	Stool_sphingosine
green	Stool_4.cholesten.3.one
brown	Stool_beta.sitosterol
brown	Stool_campesterol
brown	Stool_cholesterol
yellow	Stool_ergosterol
red	Stool_lanosterol
brown	Stool_stigmasterol
turquoise	Stool_methylphosphate
pink	Stool_2..deoxyinosine
blue	Stool_allantoin
pink	Stool_hypoxanthine
pink	Stool_inosine
blue	Stool_urate
pink	Stool_xanthine
pink	Stool_xanthosine
blue	Stool_1.methyladenine
yellow	Stool_2..deoxyadenosine
grey	Stool_adenine
grey	Stool_adenosine
blue	Stool_N6.methyladenosine
pink	Stool_2..deoxyguanosine
brown	Stool_7.methylguanine
blue	Stool_8.hydroxyguanine
pink	Stool_guanine
pink	Stool_guanosine
turquoise	Stool_2..deoxycytidine
turquoise	Stool_cytidine
turquoise	Stool_cytosine
green	Stool_dihydroorotate
grey	Stool_orotate
turquoise	Stool_3.aminoisobutyrate
pink	Stool_thymidine
blue	Stool_thymine
pink	Stool_2..deoxyuridine
turquoise	Stool_3.ureidopropionate
blue	Stool_4.ureidobutyrate
pink	Stool_5.methyluridine..ribothymidine.
turquoise	Stool_beta.alanine
blue	Stool_pseudouridine
blue	Stool_uracil
pink	Stool_uridine
yellow	Stool_phenylacetylglycine
black	Stool_alanylleucine
yellow	Stool_glycylisoleucine
black	Stool_glycylleucine
yellow	Stool_glycylvaline
black	Stool_isoleucylglycine
black	Stool_leucylalanine
black	Stool_leucylglutamine.
black	Stool_leucylglycine
black	Stool_lysylleucine
black	Stool_phenylalanylalanine
black	Stool_phenylalanylglycine
black	Stool_threonylphenylalanine
black	Stool_tryptophylglycine
black	Stool_valylglutamine
black	Stool_valylglycine
black	Stool_valylleucine
black	Stool_anserine
blue	Stool_gamma.glutamylalanine
blue	Stool_gamma.glutamyl.alpha.lysine
blue	Stool_gamma.glutamyl.epsilon.lysine
blue	Stool_gamma.glutamylglutamate
blue	Stool_gamma.glutamylglycine
blue	Stool_gamma.glutamylisoleucine.
yellow	Stool_gamma.glutamylleucine
blue	Stool_gamma.glutamylmethionine
blue	Stool_gamma.glutamylphenylalanine
yellow	Stool_gamma.glutamylthreonine
blue	Stool_2.4.6.trihydroxybenzoate
blue	Stool_3.4.dihydroxybenzoate
turquoise	Stool_4.hydroxybenzoate
turquoise	Stool_benzoate
red	Stool_diglycerol
blue	Stool_ectoine
black	Stool_N.methylpipecolate
blue	Stool_N.propionylmethionine
blue	Stool_succinimide
turquoise	Stool_sulfate.
black	Stool_thioproline
turquoise	Stool_salicylate
green	Stool_1.methyl.beta.carboline.3.carboxylic.acid
turquoise	Stool_2.3.dihydroxyisovalerate
turquoise	Stool_2.isopropylmalate
turquoise	Stool_2.keto.3.deoxy.gluconate
green	Stool_2.oxindole.3.acetate
brown	Stool_2.piperidinone
blue	Stool_beta.guanidinopropanoate
turquoise	Stool_caffeate
turquoise	Stool_daidzein
turquoise	Stool_dihydroferulic.acid
black	Stool_enterolactone
turquoise	Stool_erythrose
turquoise	Stool_ferulate
turquoise	Stool_galacturonate
turquoise	Stool_gluconate
turquoise	Stool_indolin.2.one
turquoise	Stool_levulinate..4.oxovalerate.
turquoise	Stool_nicotianamine
grey	Stool_oleanolate
turquoise	Stool_pheophorbide.A
green	Stool_piperidine
grey	Stool_piperine
turquoise	Stool_pyrraline
turquoise	Stool_quinate
grey	Stool_solanidine
blue	Stool_stachydrine
grey	Stool_sucralose
turquoise	Stool_tyrosol
turquoise	Stool_vanillate
grey	Stool_1.3.7.trimethylurate
grey	Stool_1.7.dimethylurate
brown	Stool_1.methylxanthine
brown	Stool_3.7.dimethylurate
grey	Stool_5.acetylamino.6.amino.3.methyluracil
turquoise	Stool_theophylline

## Sheet: Table S5
Metabolite	P	Pathway	Sub-pathway
N-acetylaspartate (NAA)	0.013	Amino Acid	Alanine and Aspartate Metabolism
creatinine	0.048	Amino Acid	Creatine Metabolism
N-acetylglutamate	0.036	Amino Acid	Glutamate Metabolism
pyroglutamine	0.011	Amino Acid	Glutamate Metabolism
dimethylglycine	0.018	Amino Acid	Glycine, Serine and Threonine Metabolism
N-acetylglycine	0.013	Amino Acid	Glycine, Serine and Threonine Metabolism
1-methylimidazoleacetate	0.045	Amino Acid	Histidine Metabolism
3-methylhistidine	0.014	Amino Acid	Histidine Metabolism
hydantoin-5-propionic acid	0.001	Amino Acid	Histidine Metabolism
4-methyl-2-oxopentanoate	0.038	Amino Acid	Leucine, Isoleucine and Valine Metabolism
alpha-hydroxyisocaproate	0.001	Amino Acid	Leucine, Isoleucine and Valine Metabolism
isoleucine	0.006	Amino Acid	Leucine, Isoleucine and Valine Metabolism
5-(galactosylhydroxy)-L-lysine	0.014	Amino Acid	Lysine Metabolism
N6,N6,N6-trimethyllysine	0.005	Amino Acid	Lysine Metabolism
N6-acetyllysine	0.007	Amino Acid	Lysine Metabolism
N-acetyl-cadaverine	0.032	Amino Acid	Lysine Metabolism
N-formylmethionine	0.007	Amino Acid	Methionine, Cysteine, SAM and Taurine Metabolism
N-methyltaurine	0.012	Amino Acid	Methionine, Cysteine, SAM and Taurine Metabolism
3-(3-hydroxyphenyl)propionate	0.034	Amino Acid	Phenylalanine and Tyrosine Metabolism
3-methoxytyramine sulfate	0.017	Amino Acid	Phenylalanine and Tyrosine Metabolism
5-bromotryptophan	0.008	Amino Acid	Phenylalanine and Tyrosine Metabolism
phenylalanine	0.001	Amino Acid	Phenylalanine and Tyrosine Metabolism
phenyllactate (PLA)	0.03	Amino Acid	Phenylalanine and Tyrosine Metabolism
tyrosine	0.034	Amino Acid	Phenylalanine and Tyrosine Metabolism
5-hydroxyindoleacetate	0.049	Amino Acid	Tryptophan Metabolism
kynurenate	0.003	Amino Acid	Tryptophan Metabolism
tryptophan	0.044	Amino Acid	Tryptophan Metabolism
xanthurenate	0.004	Amino Acid	Tryptophan Metabolism
citrulline	0.034	Amino Acid	Urea cycle; Arginine and Proline Metabolism
N-delta-acetylornithine	0.014	Amino Acid	Urea cycle; Arginine and Proline Metabolism
N-monomethylarginine	0.005	Amino Acid	Urea cycle; Arginine and Proline Metabolism
N-acetylglucosamine/N-acetylgalactosamine	0.038	Carbohydrate	Aminosugar Metabolism
N-acetylglucosaminylasparagine	0.021	Carbohydrate	Aminosugar Metabolism
1,5-anhydroglucitol (1,5-AG)	0.049	Carbohydrate	Glycolysis, Gluconeogenesis, and Pyruvate Metabolism
pyruvate	0.021	Carbohydrate	Glycolysis, Gluconeogenesis, and Pyruvate Metabolism
pantothenate	0.019	Cofactors and Vitamins	Pantothenate and CoA Metabolism
succinylcarnitine (C4-DC)	0.031	Energy	TCA Cycle
ceramide (d18:1/14:0, d16:1/16:0)*	0.021	Lipid	Ceramides
diacylglycerol (16:1/18:2 [2], 16:0/18:3 [1])	0.017	Lipid	Diacylglycerol
linoleoyl-linolenoyl-glycerol (18:2/18:3) [1]	0.035	Lipid	Diacylglycerol
oleoyl-arachidonoyl-glycerol (18:1/20:4) [2]	0.036	Lipid	Diacylglycerol
oleoyl-linoleoyl-glycerol (18:1/18:2)	0.009	Lipid	Diacylglycerol
oleoyl-linoleoyl-glycerol (18:1/18:2) [2]	0.018	Lipid	Diacylglycerol
oleoyl-oleoyl-glycerol (18:1/18:1) [1]	0.013	Lipid	Diacylglycerol
oleoyl-oleoyl-glycerol (18:1/18:1) [2]	0.01	Lipid	Diacylglycerol
palmitoyl-linoleoyl-glycerol (16:0/18:2)	0.007	Lipid	Diacylglycerol
palmitoyl-linoleoyl-glycerol (16:0/18:2) [1]	0.017	Lipid	Diacylglycerol
arachidonoyl ethanolamide	0.035	Lipid	Endocannabinoid
linoleoyl ethanolamide	0.012	Lipid	Endocannabinoid
palmitoylcholine	0.007	Lipid	Fatty Acid Metabolism (Acyl Choline)
adrenoylcarnitine (C22:4)	0.002	Lipid	Fatty Acid Metabolism(Acyl Carnitine)
arachidonoylcarnitine (C20:4)	0.01	Lipid	Fatty Acid Metabolism(Acyl Carnitine)
dihomo-linoleoylcarnitine (C20:2)	0.011	Lipid	Fatty Acid Metabolism(Acyl Carnitine)
docosapentaenoylcarnitine (C22:5n3)	0.044	Lipid	Fatty Acid Metabolism(Acyl Carnitine)
margaroylcarnitine*	0.033	Lipid	Fatty Acid Metabolism(Acyl Carnitine)
nervonoylcarnitine (C24:1)	0.029	Lipid	Fatty Acid Metabolism(Acyl Carnitine)
octanoylcarnitine (C8)	0.011	Lipid	Fatty Acid Metabolism(Acyl Carnitine)
N-linoleoylglycine	0.044	Lipid	Fatty Acid Metabolism(Acyl Glycine)
12,13-DiHOME	0.018	Lipid	Fatty Acid, Dihydroxy
5-hydroxyhexanoate	0.014	Lipid	Fatty Acid, Monohydroxy
1-stearoyl-GPI (18:0)	0.004	Lipid	Lysolipid
2-palmitoleoyl-GPC (16:1)	0.011	Lipid	Lysolipid
dihomo-linolenoyl-choline	0	Lipid	Phospholipid Metabolism
1-(1-enyl-palmitoyl)-2-linoleoyl-GPC (P-16:0/18:2)	0.019	Lipid	Plasmalogen
1-(1-enyl-palmitoyl)-2-oleoyl-GPC (P-16:0/18:1)	0.002	Lipid	Plasmalogen
1-(1-enyl-palmitoyl)-2-palmitoleoyl-GPC (P-16:0/16:1)	0.044	Lipid	Plasmalogen
docosatrienoate (22:3n3)	0.036	Lipid	Polyunsaturated Fatty Acid (n3 and n6)
chenodeoxycholate	0.044	Lipid	Primary Bile Acid Metabolism
tauro-beta-muricholate	0.044	Lipid	Primary Bile Acid Metabolism
glycoursodeoxycholate	0.011	Lipid	Secondary Bile Acid Metabolism
ursodeoxycholate	0.005	Lipid	Secondary Bile Acid Metabolism
glycosyl-N-behenoyl-sphingadienine (d18:2/22:0)	0.044	Lipid	Sphingolipid Metabolism
lactosyl-N-nervonoyl-sphingosine (d18:1/24:1)	0.003	Lipid	Sphingolipid Metabolism
lactosyl-N-palmitoyl-sphingosine (d18:1/16:0)	0.009	Lipid	Sphingolipid Metabolism
palmitoyl dihydrosphingomyelin (d18:0/16:0)	0.016	Lipid	Sphingolipid Metabolism
5alpha-androstan-3beta,17beta-diol monosulfate (2)	0.007	Lipid	Steroid
5alpha-pregnan-3(alpha or beta),20beta-diol disulfate	0.001	Lipid	Steroid
5alpha-pregnan-3beta,20alpha-diol monosulfate (2)	0.002	Lipid	Steroid
5alpha-pregnan-3beta,20beta-diol monosulfate (1)	0.011	Lipid	Steroid
androstenediol (3alpha, 17alpha) monsulfate (2)	0.031	Lipid	Steroid
androstenediol (3alpha, 17alpha) monsulfate (3)	0.011	Lipid	Steroid
androstenediol (3beta,17beta) disulfate (1)	0.001	Lipid	Steroid
androstenediol (3beta,17beta) disulfate (2)	0.003	Lipid	Steroid
androstenediol (3beta,17beta) monosulfate (1)	0.001	Lipid	Steroid
dehydroisoandrosterone sulfate (DHEA-S)	0.028	Lipid	Steroid
pregn steroid monosulfate	0.009	Lipid	Steroid
pregnen-diol disulfate	0.016	Lipid	Steroid
hypoxanthine	0.004	Nucleotide	Purine Metabolism, (Hypo)Xanthine/Inosine containing
urate	0.001	Nucleotide	Purine Metabolism, (Hypo)Xanthine/Inosine containing
xanthine	0.049	Nucleotide	Purine Metabolism, (Hypo)Xanthine/Inosine containing
N1-methyladenosine	0.032	Nucleotide	Purine Metabolism, Adenine containing
N6-succinyladenosine	0.011	Nucleotide	Purine Metabolism, Adenine containing
dihydroorotate	0.001	Nucleotide	Pyrimidine Metabolism, Orotate containing
beta-alanine	0.006	Nucleotide	Pyrimidine Metabolism, Uracil containing
pseudouridine	0.02	Nucleotide	Pyrimidine Metabolism, Uracil containing
phenylacetylglutamate	0.042	Peptide	Acetylated Peptides
leucylglycine	0.003	Peptide	Dipeptide
gamma-glutamylglutamate	0.049	Peptide	Gamma-glutamyl Amino Acid
gamma-glutamylisoleucine	0.006	Peptide	Gamma-glutamyl Amino Acid
gamma-glutamylleucine	0.007	Peptide	Gamma-glutamyl Amino Acid
gamma-glutamylphenylalanine	0.001	Peptide	Gamma-glutamyl Amino Acid
gamma-glutamyltryptophan	0.009	Peptide	Gamma-glutamyl Amino Acid
gamma-glutamyltyrosine	0.002	Peptide	Gamma-glutamyl Amino Acid
gamma-glutamylvaline	0.012	Peptide	Gamma-glutamyl Amino Acid
O-methylcatechol sulfate	0.021	Xenobiotics	Benzoate Metabolism
propyl 4-hydroxybenzoate sulfate	0.029	Xenobiotics	Benzoate Metabolism
2-methoxyacetaminophen sulfate	0.026	Xenobiotics	Drug
4-hydroxycoumarin	0.009	Xenobiotics	Drug
2-piperidinone	0.011	Xenobiotics	Food Component/Plant
cinnamoylglycine	0.027	Xenobiotics	Food Component/Plant
sucralose	0.037	Xenobiotics	Food Component/Plant
3-hydroxycotinine glucuronide	0.024	Xenobiotics	Tobacco Metabolite

## Sheet: Table S6
Metabolite	P	Pathway	Sub-pathway
N-propionylalanine	0.043	Amino Acid	Alanine and Aspartate Metabolism
N-acetylglutamate	0.03	Amino Acid	Glutamate Metabolism
4-imidazoleacetate	0.007	Amino Acid	Histidine Metabolism
N-acetylhistamine	0.029	Amino Acid	Histidine Metabolism
2,3-dimethylsuccinate	0.007	Amino Acid	Leucine, Isoleucine and Valine Metabolism
5-hydroxylysine	0.017	Amino Acid	Lysine Metabolism
N6-carboxyethyllysine	0.027	Amino Acid	Lysine Metabolism
N6-formyllysine	0.031	Amino Acid	Lysine Metabolism
saccharopine	0.042	Amino Acid	Lysine Metabolism
cysteine	0.018	Amino Acid	Methionine, Cysteine, SAM and Taurine Metabolism
cysteine sulfinic acid	0.027	Amino Acid	Methionine, Cysteine, SAM and Taurine Metabolism
N-acetylmethionine	0.037	Amino Acid	Methionine, Cysteine, SAM and Taurine Metabolism
gentisate	0.02	Amino Acid	Phenylalanine and Tyrosine Metabolism
N-methylphenylalanine	0.044	Amino Acid	Phenylalanine and Tyrosine Metabolism
N(1)-acetylspermine	0.046	Amino Acid	Polyamine Metabolism
spermidine	0.043	Amino Acid	Polyamine Metabolism
C-glycosyltryptophan	0.05	Amino Acid	Tryptophan Metabolism
indolepropionate	0.018	Amino Acid	Tryptophan Metabolism
homoarginine	0.008	Amino Acid	Urea cycle; Arginine and Proline Metabolism
homocitrulline	0.031	Amino Acid	Urea cycle; Arginine and Proline Metabolism
trans-4-hydroxyproline	0.013	Amino Acid	Urea cycle; Arginine and Proline Metabolism
fructose	0.049	Carbohydrate	Fructose, Mannose and Galactose Metabolism
mannose	0.011	Carbohydrate	Fructose, Mannose and Galactose Metabolism
maltotetraose	0.003	Carbohydrate	Glycogen Metabolism
maltotriose	0.02	Carbohydrate	Glycogen Metabolism
glucose	0.001	Carbohydrate	Glycolysis, Gluconeogenesis, and Pyruvate Metabolism
pyruvate	0	Carbohydrate	Glycolysis, Gluconeogenesis, and Pyruvate Metabolism
arabinose	0.004	Carbohydrate	Pentose Metabolism
ribose	0.045	Carbohydrate	Pentose Metabolism
ribulose/xylulose	0.03	Carbohydrate	Pentose Metabolism
sedoheptulose	0.004	Carbohydrate	Pentose Metabolism
bilirubin (E,E)	0.016	Cofactors and Vitamins	Hemoglobin and Porphyrin Metabolism
bilirubin (E,Z or Z,E)	0.012	Cofactors and Vitamins	Hemoglobin and Porphyrin Metabolism
D-urobilin	0.01	Cofactors and Vitamins	Hemoglobin and Porphyrin Metabolism
I-urobilinogen	0	Cofactors and Vitamins	Hemoglobin and Porphyrin Metabolism
N1-Methyl-2-pyridone-5-carboxamide	0.044	Cofactors and Vitamins	Nicotinate and Nicotinamide Metabolism
nicotinamide	0.003	Cofactors and Vitamins	Nicotinate and Nicotinamide Metabolism
nicotinamide riboside	0.043	Cofactors and Vitamins	Nicotinate and Nicotinamide Metabolism
flavin mononucleotide (FMN)	0.029	Cofactors and Vitamins	Riboflavin Metabolism
gamma-tocopherol/beta-tocopherol	0.006	Cofactors and Vitamins	Tocopherol Metabolism
phosphate	0.004	Energy	Oxidative Phosphorylation
tricarballylate	0.011	Energy	TCA Cycle
deoxycarnitine	0.023	Lipid	Carnitine Metabolism
linoleoyl-arachidonoyl-glycerol (18:2/20:4) [2]	0.013	Lipid	Diacylglycerol
margaroyl ethanolamide*	0.048	Lipid	Endocannabinoid
N-stearoyltaurine	0.038	Lipid	Endocannabinoid
oleoyl ethanolamide	0.023	Lipid	Endocannabinoid
palmitoyl ethanolamide	0.013	Lipid	Endocannabinoid
stearoyl ethanolamide	0.049	Lipid	Endocannabinoid
cerotoylcarnitine (C26)	0.015	Lipid	Fatty Acid Metabolism(Acyl Carnitine)
eicosenoylcarnitine (C20:1)	0.014	Lipid	Fatty Acid Metabolism(Acyl Carnitine)
stearoylcarnitine (C18)	0.021	Lipid	Fatty Acid Metabolism(Acyl Carnitine)
2-methylmalonylcarnitine (C4-DC)	0.013	Lipid	Fatty Acid Synthesis
15-methylpalmitate	0.021	Lipid	Fatty Acid, Branched
3-carboxyadipate	0.005	Lipid	Fatty Acid, Dicarboxylate
3-methyladipate	0.041	Lipid	Fatty Acid, Dicarboxylate
3-hydroxystearate	0.036	Lipid	Fatty Acid, Monohydroxy
8-hydroxyoctanoate	0.013	Lipid	Fatty Acid, Monohydroxy
galactosylglycerol	0.001	Lipid	Glycerolipid Metabolism
arachidate (20:0)	0.033	Lipid	Long Chain Fatty Acid
margarate (17:0)	0.003	Lipid	Long Chain Fatty Acid
myristate (14:0)	0.03	Lipid	Long Chain Fatty Acid
palmitate (16:0)	0.009	Lipid	Long Chain Fatty Acid
pentadecanoate (15:0)	0.009	Lipid	Long Chain Fatty Acid
stearate (18:0)	0.005	Lipid	Long Chain Fatty Acid
mevalonate	0.018	Lipid	Mevalonate Metabolism
adrenate (22:4n6)	0.041	Lipid	Polyunsaturated Fatty Acid (n3 and n6)
dihomo-linolenate (20:3n3 or n6)	0.016	Lipid	Polyunsaturated Fatty Acid (n3 and n6)
cholate	0.027	Lipid	Primary Bile Acid Metabolism
cholate sulfate	0.011	Lipid	Primary Bile Acid Metabolism
glycochenodeoxycholate	0.008	Lipid	Primary Bile Acid Metabolism
glycocholate	0.014	Lipid	Primary Bile Acid Metabolism
3-dehydrocholate	0.008	Lipid	Secondary Bile Acid Metabolism
7-ketodeoxycholate	0.028	Lipid	Secondary Bile Acid Metabolism
7-ketolithocholate	0.021	Lipid	Secondary Bile Acid Metabolism
glycocholenate sulfate	0.04	Lipid	Secondary Bile Acid Metabolism
glycoursodeoxycholate	0	Lipid	Secondary Bile Acid Metabolism
isoursodeoxycholate	0.032	Lipid	Secondary Bile Acid Metabolism
ursocholate	0.005	Lipid	Secondary Bile Acid Metabolism
ursodeoxycholate	0.013	Lipid	Secondary Bile Acid Metabolism
ursodeoxycholate sulfate (1)	0.002	Lipid	Secondary Bile Acid Metabolism
ursodeoxycholate sulfate (2)	0.002	Lipid	Secondary Bile Acid Metabolism
N-palmitoyl-sphingadienine (d18:2/16:0)	0.024	Lipid	Sphingolipid Metabolism
16a-hydroxy DHEA 3-sulfate	0.024	Lipid	Steroid
17alpha-hydroxypregnenolone 3-sulfate	0.005	Lipid	Steroid
5alpha-androstan-3alpha,17alpha-diol disulfate	0	Lipid	Steroid
5alpha-androstan-3alpha,17beta-diol disulfate	0.001	Lipid	Steroid
5alpha-androstan-3alpha,17beta-diol monosulfate (1)	0.008	Lipid	Steroid
5alpha-androstan-3beta,17alpha-diol disulfate	0.039	Lipid	Steroid
5alpha-androstan-3beta,17beta-diol disulfate	0.037	Lipid	Steroid
5alpha-pregnan-3(alpha or beta),20beta-diol disulfate	0.017	Lipid	Steroid
5alpha-pregnan-3beta,20alpha-diol disulfate	0.004	Lipid	Steroid
5alpha-pregnan-3beta,20alpha-diol monosulfate (2)	0.005	Lipid	Steroid
5alpha-pregnan-3beta,20beta-diol monosulfate (1)	0.007	Lipid	Steroid
androstenediol (3alpha, 17alpha) monsulfate (2)	0.016	Lipid	Steroid
androstenediol (3beta,17beta) disulfate (1)	0.008	Lipid	Steroid
androstenediol (3beta,17beta) disulfate (2)	0.01	Lipid	Steroid
androstenediol (3beta,17beta) monosulfate (1)	0.038	Lipid	Steroid
dehydroisoandrosterone sulfate (DHEA-S)	0.014	Lipid	Steroid
epiandrosterone sulfate	0.025	Lipid	Steroid
7-methylguanine	0	Nucleotide	Purine Metabolism, Guanine containing
2'-deoxycytidine	0.049	Nucleotide	Pyrimidine Metabolism, Cytidine containing
dihydroorotate	0.007	Nucleotide	Pyrimidine Metabolism, Orotate containing
thymidine	0.01	Nucleotide	Pyrimidine Metabolism, Thymine containing
2'-deoxyuridine	0.014	Nucleotide	Pyrimidine Metabolism, Uracil containing
phenylacetylglutamine	0.017	Peptide	Acetylated Peptides
leucylalanine	0.039	Peptide	Dipeptide
leucylglutamine	0.023	Peptide	Dipeptide
leucylglycine	0.019	Peptide	Dipeptide
phenylalanylalanine	0.028	Peptide	Dipeptide
phenylalanylglycine	0.005	Peptide	Dipeptide
tryptophylglycine	0.009	Peptide	Dipeptide
tyrosylglycine	0.005	Peptide	Dipeptide
valylglutamine	0.034	Peptide	Dipeptide
2-hydroxyhippurate (salicylurate)	0.007	Xenobiotics	Benzoate Metabolism
3-hydroxyhippurate	0.02	Xenobiotics	Benzoate Metabolism
thioproline	0.004	Xenobiotics	Chemical
1-palmitoyl-2-linolenoyl-digalactosylglycerol (16:0/18:3)	0.034	Xenobiotics	Food Component/Plant
cinnamate	0.014	Xenobiotics	Food Component/Plant
dihydroferulic acid	0.047	Xenobiotics	Food Component/Plant
1-methylxanthine	0.023	Xenobiotics	Xanthine Metabolism
3-methylxanthine	0.048	Xenobiotics	Xanthine Metabolism
